# Supplementary material for: Bullying History and Mental Health In University Students: The Mediator Roles of Social Support, Personal Resilience, and Self-Efficacy
Source: Front Psychiatry. 2020 Jan 14;10:960. doi: 10.3389/fpsyt.2019.00960 (PMC6971115; doi:10.3389/fpsyt.2019.00960)
Supplement: Supplementary file 1 [file DataSheet_1.zip]

Archive with 2 entries (2 files):
- GE_vic_per_sup_eff_res_pmh_dass.dat
- CN_vic_per_sup_eff_res_pmh_dass.dat
