# Supplementary material for: Bullying History and Mental Health In University Students: The Mediator Roles of Social Support, Personal Resilience, and Self-Efficacy
Source: Front Psychiatry. 2020 Jan 14;10:960. doi: 10.3389/fpsyt.2019.00960 (PMC6971115; doi:10.3389/fpsyt.2019.00960)
Supplement: Supplementary file 1 [file DataSheet_1.zip › GE_vic_per_sup_eff_res_pmh_dass.dat]

5	4	27	57	32	17	-99
7	6	24	54	24	17	-99
3	3	-99	-99	-99	-99	-99
4	3	-99	-99	-99	-99	-99
7	3	-99	-99	-99	-99	-99
3	3	-99	-99	-99	-99	-99
5	4	-99	-99	-99	-99	-99
4	3	-99	-99	-99	-99	-99
4	3	-99	-99	-99	-99	-99
4	4	-99	-99	-99	-99	-99
5	3	-99	-99	-99	-99	-99
4	5	-99	-99	-99	-99	-99
3	3	-99	-99	-99	-99	-99
5	3	-99	-99	-99	-99	-99
6	3	-99	-99	-99	-99	-99
4	5	-99	-99	-99	-99	-99
5	4	-99	-99	-99	-99	-99
3	4	-99	-99	-99	-99	-99
5	3	-99	-99	-99	-99	-99
5	3	-99	-99	-99	-99	-99
3	3	-99	-99	-99	-99	-99
7	3	-99	-99	-99	-99	-99
8	3	-99	-99	-99	-99	-99
5	3	-99	-99	-99	-99	-99
5	4	26	59	30	-99	-99
4	3	-99	-99	-99	-99	-99
6	4	-99	-99	-99	-99	-99
5	3	-99	-99	-99	-99	-99
8	6	28	59	-99	-99	-99
9	4	-99	-99	-99	-99	-99
9	3	-99	-99	-99	-99	-99
9	5	-99	-99	-99	-99	-99
7	4	-99	-99	-99	-99	-99
9	3	-99	-99	-99	-99	-99
5	5	-99	-99	-99	-99	-99
7	4	-99	-99	-99	-99	-99
6	5	-99	-99	-99	-99	-99
10	4	-99	-99	-99	-99	-99
7	3	-99	-99	-99	-99	-99
9	5	-99	-99	-99	-99	-99
7	5	-99	-99	-99	-99	-99
10	6	-99	-99	-99	-99	-99
8	5	-99	-99	-99	-99	-99
8	4	-99	-99	-99	-99	-99
5	4	-99	-99	-99	-99	-99
11	6	-99	-99	-99	-99	-99
8	7	-99	-99	-99	-99	-99
9	7	-99	-99	-99	-99	-99
5	5	-99	-99	-99	-99	-99
13	11	-99	-99	-99	-99	-99
5	3	30	60	30	24	0
4	3	30	72	29	26	0
3	5	19	48	34	17	0
5	3	25	56	29	23	0
4	4	29	70	35	25	0
5	3	25	60	31	26	0
3	3	24	60	31	18	0
3	4	30	59	31	24	0
5	4	30	75	40	27	0
3	3	24	65	30	22	0
3	5	27	63	33	24	0
3	3	26	66	31	25	0
3	5	30	69	37	26	0
5	5	28	66	32	26	0
5	3	29	63	30	20	0
3	3	30	72	32	25	0
4	3	25	76	37	26	0
4	3	30	68	28	21	0
3	3	29	51	26	23	0
5	5	30	68	35	27	0
4	3	29	66	38	27	0
8	4	30	67	32	27	0
6	5	6	11	10	0	0
4	3	30	67	32	27	0
4	4	25	63	34	26	0
3	3	30	67	34	26	0
4	3	30	76	36	25	0
4	3	26	53	26	21	0
6	4	28	68	32	25	0
6	4	28	60	28	20	0
7	3	30	68	29	26	0
5	4	22	67	35	23	0
7	3	26	64	30	27	0
5	3	28	67	33	20	0
7	4	29	65	31	25	0
3	7	30	65	37	26	0
6	7	23	76	40	27	0
3	7	22	59	29	24	0
5	7	27	69	32	25	0
6	6	30	72	24	26	0
3	3	28	66	35	27	1
5	4	30	70	35	22	1
4	4	27	69	34	23	1
6	3	30	76	36	27	1
3	3	30	66	33	26	1
5	4	26	70	32	21	1
3	3	30	65	38	26	1
4	3	25	54	27	20	1
4	3	30	64	30	27	1
5	4	27	56	30	19	1
3	3	29	67	30	21	1
5	5	25	59	34	24	1
5	5	30	75	33	24	1
7	5	30	72	38	27	1
3	3	30	65	35	24	1
4	3	30	66	32	26	1
5	3	29	64	28	25	1
3	3	29	69	33	25	1
4	4	29	67	35	23	1
5	4	26	61	29	22	1
4	4	29	69	30	24	1
3	4	30	63	34	26	1
3	3	28	68	32	22	1
3	4	29	63	38	26	1
3	3	30	70	31	27	1
3	3	22	60	30	15	1
3	3	30	66	31	21	1
4	3	30	69	38	27	1
3	3	21	68	37	26	1
7	3	26	71	33	26	1
6	4	30	65	32	27	1
8	8	27	71	39	27	1
8	3	30	76	40	26	1
9	3	22	55	34	19	1
7	3	30	74	39	27	1
5	3	29	63	29	22	1
5	5	26	71	28	26	1
3	3	29	61	31	26	2
3	3	30	64	30	25	2
3	3	29	53	26	24	2
3	3	30	55	29	24	2
4	3	30	60	36	17	2
5	5	23	59	26	19	2
5	3	27	67	33	26	2
3	11	28	72	37	24	2
3	3	27	60	29	20	2
7	3	26	65	28	19	2
3	3	30	71	33	26	2
5	4	27	65	36	23	2
9	3	26	70	37	25	2
4	3	30	73	39	27	2
5	4	26	52	29	18	2
6	5	29	65	30	27	2
5	5	30	57	30	21	2
4	3	30	58	30	24	2
4	3	21	50	29	26	2
6	3	29	70	31	22	2
3	3	30	68	30	27	2
5	3	30	71	35	27	2
6	3	19	69	35	19	2
3	4	30	65	35	26	2
3	4	30	70	38	26	2
4	3	30	63	29	23	2
7	3	30	77	40	27	2
3	4	29	62	28	23	2
4	3	28	73	37	25	2
3	3	25	65	34	19	2
6	4	26	58	32	21	2
4	3	30	63	26	22	2
4	3	30	65	31	24	2
6	5	30	49	26	27	2
8	4	28	70	34	26	2
7	3	29	75	36	26	2
10	5	23	71	37	24	2
8	3	23	58	34	27	2
7	5	24	59	30	18	2
7	3	24	57	30	23	2
6	3	27	75	31	26	2
15	3	18	62	32	16	2
12	3	28	70	36	27	2
8	4	27	53	29	20	2
11	4	24	71	22	27	2
12	3	22	63	30	22	2
3	8	29	73	38	24	2
3	6	28	73	38	27	2
6	5	30	69	36	25	2
6	7	30	73	32	26	2
3	3	29	66	32	26	3
3	3	26	57	32	24	3
6	5	30	69	39	27	3
3	3	25	70	31	25	3
4	4	18	59	27	18	3
4	3	30	68	28	23	3
5	3	27	61	35	21	3
4	3	29	68	34	25	3
9	5	30	71	32	25	3
7	4	20	59	33	21	3
5	5	30	69	32	27	3
6	6	30	66	34	24	3
5	5	30	77	35	27	3
5	5	30	64	37	23	3
3	4	27	61	30	16	3
4	3	30	63	32	22	3
4	3	30	59	28	24	3
5	3	29	53	24	23	3
4	3	30	56	31	26	3
3	3	30	70	34	16	3
3	3	30	72	35	27	3
3	5	30	62	32	26	3
3	3	30	66	34	22	3
4	4	29	57	30	19	3
3	3	29	75	38	25	3
3	3	28	70	33	25	3
3	3	29	75	40	26	3
3	3	29	75	38	25	3
4	3	30	58	28	22	3
3	3	29	74	36	23	3
4	4	26	63	30	21	3
6	6	26	65	33	22	3
5	5	30	73	36	25	3
5	3	28	49	29	18	3
6	4	30	63	26	25	3
3	3	30	68	30	22	3
4	3	30	68	39	24	3
3	3	25	63	30	26	3
7	4	28	65	28	24	3
6	4	29	70	26	20	3
4	5	25	60	31	23	3
4	4	29	68	33	19	3
5	3	27	62	33	24	3
5	4	30	71	40	27	3
3	3	30	64	30	26	3
4	3	27	47	25	16	3
3	3	26	49	27	18	3
4	4	27	51	29	25	3
9	3	21	55	23	22	3
9	3	30	71	37	27	3
5	3	30	46	26	19	3
7	3	20	65	30	17	3
6	3	30	68	33	23	3
6	4	30	65	28	20	3
6	5	28	74	40	26	3
8	3	30	62	28	23	3
7	3	21	51	30	15	3
6	12	30	75	37	25	3
7	8	28	62	29	22	3
3	9	13	58	32	22	3
6	7	29	66	34	25	3
6	4	26	50	28	17	4
6	3	29	68	38	23	4
3	3	30	70	34	27	4
3	3	30	64	34	25	4
4	3	30	62	30	27	4
4	3	26	67	32	25	4
3	3	27	66	29	23	4
3	3	27	68	35	24	4
3	3	29	63	30	19	4
4	3	27	52	30	21	4
5	5	25	62	32	19	4
5	6	27	53	31	23	4
3	3	28	64	30	26	4
4	4	30	65	30	24	4
4	3	25	64	35	22	4
3	3	29	62	28	23	4
6	3	24	60	28	16	4
6	5	28	64	32	20	4
6	5	25	63	33	19	4
3	3	29	57	32	25	4
4	4	30	62	31	22	4
3	3	27	74	38	23	4
6	5	27	64	30	24	4
3	3	30	72	31	27	4
4	3	23	73	30	19	4
7	3	7	45	29	19	4
3	3	30	70	32	26	4
3	3	24	58	30	19	4
4	5	23	56	27	23	4
5	5	29	73	37	27	4
5	3	29	68	29	19	4
5	3	30	77	38	27	4
4	3	29	73	38	26	4
4	5	28	66	33	24	4
3	3	29	75	40	27	4
4	4	19	62	28	20	4
4	4	25	63	32	17	4
3	3	29	75	37	27	4
6	3	30	64	36	27	4
4	3	23	61	29	16	4
3	5	27	65	29	17	4
5	5	24	62	25	14	4
3	4	30	62	34	26	4
4	3	30	68	34	27	4
4	3	30	63	23	23	4
4	4	25	60	29	18	4
3	3	29	51	23	17	4
4	4	30	72	35	27	4
4	3	30	67	35	19	4
3	3	26	58	22	24	4
3	3	24	55	28	18	4
3	3	22	63	31	25	4
6	6	23	48	26	17	4
11	3	30	63	31	23	4
7	3	30	74	37	26	4
9	3	30	75	36	26	4
7	4	24	72	40	27	4
7	3	28	73	37	27	4
11	4	29	58	33	16	4
6	5	29	69	39	18	4
7	6	23	59	30	13	4
8	4	27	46	30	9	4
7	4	22	51	30	17	4
7	4	30	76	39	26	4
11	5	25	67	40	21	4
7	4	30	75	35	27	4
7	5	29	64	30	22	4
4	5	27	63	27	24	4
8	8	27	64	26	22	4
7	5	25	75	36	26	4
3	7	26	61	38	21	4
5	5	30	65	33	26	4
6	6	27	51	26	16	4
3	3	26	69	31	17	5
3	4	28	64	32	24	5
3	3	30	68	32	25	5
4	3	27	53	30	19	5
4	3	28	74	36	27	5
5	4	26	68	30	17	5
3	2	30	25	28	25	5
5	4	27	53	25	18	5
3	3	30	54	31	27	5
4	3	29	59	35	24	5
3	3	30	67	30	26	5
3	3	28	64	33	25	5
3	3	30	63	33	24	5
3	3	30	74	35	26	5
3	4	26	53	30	20	5
6	3	24	71	40	26	5
4	4	29	70	32	25	5
3	3	30	63	31	20	5
3	3	30	60	37	24	5
4	3	27	56	29	20	5
3	3	21	61	29	15	5
3	4	24	58	30	22	5
3	3	30	75	39	27	5
5	4	23	62	30	23	5
3	3	29	65	30	26	5
3	3	30	74	32	25	5
3	3	27	63	30	26	5
5	3	27	72	30	22	5
4	4	30	53	31	24	5
7	3	28	55	27	13	5
9	5	27	64	26	21	5
5	4	25	62	26	21	5
3	4	24	53	26	18	5
3	6	23	69	34	25	5
4	4	30	73	38	25	5
4	3	29	62	31	25	5
3	3	27	63	28	21	5
3	3	25	52	24	15	5
3	3	30	65	29	25	5
4	4	25	63	30	19	5
4	3	30	77	37	26	5
8	3	29	57	32	26	5
4	3	28	60	29	18	5
3	3	29	45	24	20	5
4	1	29	65	35	16	5
3	3	25	67	30	20	5
5	3	24	60	28	22	5
5	3	28	58	29	21	5
4	3	28	60	28	23	5
5	3	22	56	28	15	5
4	3	26	71	27	23	5
3	3	30	56	33	25	5
4	3	26	66	30	18	5
3	5	25	66	31	21	5
6	4	19	55	29	21	5
3	3	29	74	35	25	5
3	4	28	51	22	18	5
5	5	29	58	29	25	5
5	3	30	75	38	26	5
8	5	23	59	26	22	5
4	5	30	62	32	24	5
5	3	28	68	34	15	5
6	3	30	66	29	22	5
3	3	20	71	37	20	5
3	4	23	70	29	17	5
6	4	26	56	30	22	5
8	7	30	69	32	26	5
7	4	30	63	27	22	5
6	3	30	63	30	20	5
7	3	30	62	26	22	5
5	3	29	55	29	22	5
11	5	29	66	34	26	5
11	4	24	69	35	24	5
7	5	26	65	29	21	5
10	3	30	66	35	23	5
9	4	29	73	33	25	5
8	3	26	69	31	15	5
6	4	28	60	30	17	5
6	3	26	50	24	17	5
11	4	30	73	40	27	5
9	3	30	67	30	22	5
7	4	30	62	30	19	5
10	3	29	75	40	22	5
3	9	29	75	37	25	5
3	7	29	62	30	27	5
5	6	26	69	32	25	5
6	8	28	65	32	22	5
6	7	20	56	32	16	5
7	7	26	57	26	22	5
4	3	24	58	28	17	6
4	3	29	65	32	25	6
7	3	29	61	31	18	6
6	3	27	65	33	26	6
3	5	28	66	33	15	6
3	3	30	62	32	25	6
6	5	27	63	31	22	6
5	3	26	53	30	27	6
5	5	28	66	31	16	6
4	3	26	62	30	22	6
5	5	28	54	29	17	6
4	3	28	67	30	27	6
5	5	30	76	40	26	6
4	3	29	69	34	24	6
8	3	28	69	34	24	6
3	3	28	69	33	20	6
8	5	29	67	36	24	6
6	5	28	68	29	16	6
5	3	27	56	28	17	6
4	6	30	55	33	22	6
3	3	28	58	27	24	6
3	3	29	68	34	25	6
4	3	27	63	30	24	6
9	3	27	70	33	24	6
3	3	30	63	30	17	6
4	3	25	62	32	26	6
4	3	29	59	30	20	6
3	3	30	60	32	27	6
4	4	29	63	32	24	6
3	3	30	69	32	22	6
4	3	29	70	36	25	6
4	5	27	59	28	17	6
4	4	29	69	32	22	6
3	4	29	55	29	18	6
3	4	26	44	24	12	6
8	5	28	64	31	23	6
5	3	29	67	31	26	6
5	3	30	66	32	25	6
3	3	30	65	33	22	6
4	3	30	64	37	24	6
3	5	30	67	30	27	6
3	5	30	62	33	27	6
6	4	23	63	34	18	6
9	5	24	65	30	16	6
3	3	24	74	29	19	6
4	3	27	52	30	20	6
5	3	29	71	28	22	6
5	5	25	57	26	25	6
3	3	27	71	36	25	6
5	4	28	65	26	24	6
3	3	27	55	25	16	6
5	5	29	67	28	22	6
4	3	23	60	26	21	6
6	5	30	68	32	25	6
3	3	21	47	20	17	6
3	4	29	62	31	23	6
5	3	28	67	32	24	6
3	4	30	67	29	25	6
6	5	28	57	29	19	6
3	3	28	66	32	23	6
5	4	26	52	26	13	6
3	3	29	50	25	15	6
6	5	30	66	28	23	6
6	3	29	62	29	18	6
7	6	29	66	30	27	6
11	5	25	66	30	24	6
6	3	30	69	35	26	6
9	4	26	56	27	11	6
5	3	26	67	30	26	6
8	4	29	57	32	17	6
6	3	27	59	30	20	6
9	4	25	56	23	14	6
8	3	28	62	39	19	6
8	5	23	48	28	18	6
9	4	26	65	32	24	6
7	5	29	73	33	23	6
8	3	22	59	30	16	6
5	4	30	76	40	27	6
7	8	30	63	37	27	6
3	7	30	71	34	27	6
4	5	30	65	30	20	6
3	7	26	59	40	12	6
5	7	26	53	26	23	6
6	7	30	55	22	14	6
8	5	30	61	31	16	6
6	6	27	55	30	16	6
8	7	29	63	40	26	6
7	7	30	50	32	19	6
4	5	25	53	29	15	7
6	3	30	72	33	24	7
4	3	21	65	31	16	7
4	3	24	58	30	25	7
6	5	30	61	29	22	7
4	3	26	60	32	23	7
5	4	26	52	28	18	7
3	3	30	71	30	27	7
6	4	20	63	31	21	7
6	5	29	62	32	23	7
4	3	24	64	30	21	7
3	3	30	65	28	23	7
5	3	26	55	31	24	7
4	4	27	62	36	25	7
3	4	29	59	29	20	7
4	4	28	67	31	22	7
4	3	30	68	33	25	7
4	3	30	73	31	27	7
4	4	28	56	23	17	7
3	3	29	60	32	26	7
6	5	30	62	35	21	7
3	4	30	64	30	27	7
3	3	30	69	36	25	7
4	3	28	63	29	26	7
4	3	25	67	34	19	7
5	6	30	69	30	26	7
3	3	30	61	31	27	7
3	3	28	74	37	27	7
5	3	30	67	32	18	7
4	4	29	61	27	20	7
6	3	21	56	26	23	7
3	3	29	59	35	20	7
4	3	22	60	26	15	7
3	3	26	53	26	19	7
4	3	28	60	27	17	7
5	4	19	51	28	21	7
4	3	26	57	30	24	7
4	3	29	64	30	25	7
3	3	27	49	26	18	7
4	4	26	66	31	20	7
3	6	29	66	39	19	7
5	3	28	69	32	22	7
4	4	27	57	36	18	7
3	5	30	75	39	27	7
5	4	30	67	30	18	7
3	3	25	55	29	16	7
4	3	30	63	33	22	7
3	4	30	67	32	26	7
3	4	20	55	39	20	7
3	5	30	54	31	18	7
5	3	6	27	30	22	7
4	4	29	67	30	26	7
6	3	28	63	34	21	7
3	3	30	57	35	24	7
5	4	26	63	28	21	7
6	3	29	67	30	21	7
5	4	24	56	26	19	7
4	3	30	70	30	22	7
7	5	30	54	23	17	7
7	3	30	72	36	27	7
8	5	30	64	29	25	7
6	4	26	60	28	13	7
7	4	24	47	22	12	7
6	3	28	67	33	23	7
10	3	23	56	28	17	7
11	3	22	64	28	20	7
6	5	30	65	30	22	7
6	3	26	55	27	20	7
11	3	25	57	34	19	7
11	4	27	62	29	17	7
6	4	30	67	30	23	7
8	3	21	62	22	11	7
8	3	16	51	28	20	7
5	3	28	63	32	22	7
7	7	19	53	27	11	7
10	5	25	68	30	22	7
7	7	26	63	29	26	7
4	4	28	55	31	24	8
3	3	24	66	33	15	8
7	5	22	68	35	22	8
3	6	26	57	26	15	8
8	3	30	65	30	24	8
6	3	28	62	25	18	8
3	3	30	66	28	19	8
4	3	30	53	28	23	8
7	4	29	63	31	18	8
8	6	27	57	29	23	8
4	4	22	58	31	19	8
5	4	23	58	27	22	8
3	3	30	61	29	24	8
6	3	26	51	25	16	8
3	3	30	70	34	27	8
4	4	29	68	36	21	8
6	3	30	68	31	26	8
6	6	21	68	29	18	8
4	3	25	49	26	17	8
4	3	21	48	26	14	8
5	3	28	65	31	17	8
4	3	29	69	34	23	8
8	4	25	56	32	22	8
8	3	30	52	27	24	8
8	3	28	73	34	23	8
5	3	22	52	29	17	8
4	3	28	56	30	22	8
3	3	30	70	33	26	8
4	3	27	64	28	20	8
3	3	25	58	26	15	8
4	3	25	62	29	20	8
5	6	28	62	36	19	8
3	3	23	56	26	17	8
5	3	28	68	36	22	8
3	3	22	50	30	15	8
4	3	27	63	30	14	8
3	3	26	50	29	13	8
4	3	30	59	30	15	8
3	3	30	66	33	24	8
5	3	21	57	30	16	8
3	3	30	68	32	24	8
4	3	28	67	31	22	8
4	3	27	51	29	16	8
4	3	28	68	31	19	8
4	3	26	63	35	16	8
5	4	21	58	27	11	8
4	5	26	67	36	24	8
4	5	30	45	25	16	8
6	4	27	63	32	26	8
3	3	27	63	35	22	8
4	4	26	58	31	16	8
4	3	25	64	30	18	8
3	3	30	66	30	18	8
6	4	27	61	29	23	8
4	4	27	60	29	17	8
2	2	28	54	30	24	8
4	5	30	64	33	24	8
6	5	25	52	22	19	8
7	4	30	67	35	23	8
7	4	27	49	31	19	8
6	3	20	64	34	19	8
6	3	22	63	28	22	8
11	5	21	57	29	19	8
5	4	26	63	29	23	8
8	4	20	52	20	13	8
10	5	30	65	31	19	8
7	6	29	72	36	20	8
6	3	30	75	39	25	8
6	3	25	66	31	18	8
6	5	27	61	30	18	8
6	3	29	63	30	20	8
4	7	29	58	33	24	8
6	7	16	52	24	21	8
7	7	26	52	30	22	8
6	6	28	66	29	21	9
3	4	30	65	37	27	9
9	3	25	69	33	14	9
4	3	29	60	30	18	9
3	4	21	65	28	23	9
4	3	30	74	31	24	9
4	5	24	51	25	17	9
4	3	30	64	30	24	9
4	3	30	62	29	22	9
6	5	26	65	32	22	9
5	3	24	54	31	17	9
5	6	30	71	33	20	9
3	3	25	65	31	19	9
5	4	30	63	32	21	9
4	3	30	69	28	19	9
3	3	27	68	38	26	9
4	3	24	56	31	21	9
5	4	26	61	30	24	9
3	3	29	65	29	18	9
3	4	24	68	29	19	9
3	3	30	66	33	24	9
5	3	28	62	30	24	9
8	4	30	72	32	24	9
4	5	27	62	26	17	9
5	4	30	62	31	24	9
7	4	29	70	29	23	9
3	4	24	68	30	22	9
4	3	29	64	26	19	9
3	3	27	61	24	21	9
3	3	22	52	25	17	9
3	3	24	55	26	14	9
5	4	30	60	33	26	9
3	3	25	59	27	22	9
6	4	30	61	35	27	9
5	3	28	58	25	21	9
5	3	21	56	30	17	9
5	5	16	72	27	18	9
3	5	25	55	24	21	9
5	3	22	59	27	14	9
8	3	30	67	33	21	9
4	3	30	63	34	25	9
3	4	26	66	31	20	9
5	4	30	48	23	11	9
5	5	28	59	30	25	9
4	3	29	65	29	22	9
8	5	24	63	30	14	9
3	3	29	62	32	17	9
5	3	24	64	28	21	9
4	3	30	63	33	24	9
6	3	26	69	30	18	9
4	4	26	60	31	20	9
3	3	30	69	29	27	9
4	5	30	61	30	17	9
3	3	29	61	30	18	9
3	3	26	48	26	18	9
3	3	30	58	29	16	9
9	4	25	69	33	23	9
7	4	29	71	32	25	9
6	4	28	61	29	21	9
9	5	27	68	34	23	9
8	4	27	61	28	20	9
12	4	25	52	26	17	9
6	4	25	69	33	25	9
10	5	26	63	30	17	9
9	6	30	69	37	25	9
9	4	24	51	27	18	9
6	4	20	51	26	16	9
8	4	27	63	29	17	9
6	6	30	58	23	16	9
9	5	30	52	25	17	9
11	6	27	61	25	16	9
3	3	27	52	22	12	10
3	3	26	50	24	16	10
5	3	28	65	27	24	10
7	3	27	62	26	15	10
4	3	27	58	29	15	10
3	4	29	54	22	21	10
3	3	29	57	25	16	10
3	3	25	55	24	18	10
6	4	28	68	34	22	10
3	3	23	62	28	21	10
4	4	27	61	28	22	10
4	3	25	57	27	14	10
3	3	15	55	30	23	10
3	3	28	59	31	21	10
4	4	30	54	29	22	10
5	5	30	66	31	23	10
6	7	25	53	26	27	10
3	3	30	66	30	22	10
3	3	29	65	34	23	10
6	3	20	58	23	13	10
4	3	29	50	28	25	10
4	5	27	66	33	23	10
3	4	27	58	34	18	10
3	5	26	60	30	21	10
4	3	24	62	28	17	10
4	3	27	48	25	18	10
5	3	21	54	27	15	10
5	5	30	60	32	21	10
5	4	24	66	37	21	10
3	3	28	67	27	24	10
5	5	30	60	29	18	10
4	4	30	67	33	18	10
5	4	28	69	34	22	10
3	3	29	64	29	19	10
5	3	27	72	33	25	10
3	3	28	76	39	26	10
3	3	26	68	30	19	10
5	3	24	56	21	20	10
5	4	25	56	30	16	10
6	4	30	71	38	23	10
5	5	27	55	27	19	10
4	3	25	54	30	21	10
3	3	26	52	29	17	10
3	4	28	62	29	24	10
3	4	29	43	27	25	10
3	4	30	60	25	22	10
8	3	28	66	30	19	10
3	3	26	62	30	22	10
4	4	29	67	29	21	10
3	3	30	62	29	24	10
3	3	28	75	33	26	10
3	5	29	57	30	21	10
3	3	27	65	27	18	10
4	3	29	60	26	21	10
7	3	30	62	29	22	10
3	3	30	68	28	17	10
3	3	25	64	32	23	10
5	7	6	24	30	16	10
8	3	23	52	23	15	10
7	5	26	58	30	20	10
6	3	30	62	31	25	10
6	5	25	58	27	12	10
8	3	25	61	31	17	10
7	5	27	58	30	22	10
6	5	29	57	29	22	10
8	3	25	61	33	16	10
5	3	24	65	37	25	10
10	3	18	63	29	16	10
6	3	30	68	30	23	10
9	5	23	70	38	23	10
6	3	27	65	31	24	10
3	5	27	56	30	21	10
8	8	27	64	38	19	10
9	6	25	63	31	20	10
8	8	30	65	30	27	10
3	3	28	62	30	21	11
3	3	28	60	26	18	11
3	3	24	56	25	17	11
4	5	23	46	29	11	11
3	3	25	48	28	19	11
3	3	30	59	31	23	11
3	4	30	59	27	20	11
5	5	24	60	33	19	11
6	5	27	55	31	23	11
4	5	29	47	30	18	11
7	4	27	55	30	20	11
4	4	28	60	31	20	11
4	3	27	66	31	22	11
3	3	24	52	24	19	11
4	4	29	58	27	23	11
5	3	28	56	28	15	11
6	5	27	68	29	19	11
5	3	25	59	24	17	11
3	3	30	64	30	22	11
5	3	29	60	27	13	11
5	3	25	54	34	19	11
4	3	29	58	28	22	11
5	4	20	51	25	13	11
6	4	27	57	27	13	11
5	5	30	53	30	27	11
5	5	29	64	27	24	11
3	3	30	57	31	20	11
4	4	30	72	35	19	11
5	4	20	61	28	27	11
8	3	27	51	19	7	11
4	4	27	66	30	17	11
3	3	25	62	34	19	11
6	3	23	52	25	16	11
4	3	27	68	25	24	11
4	4	30	62	34	23	11
5	5	27	64	31	20	11
3	3	30	71	36	26	11
7	4	27	65	33	23	11
3	3	29	64	25	19	11
3	8	25	41	25	16	11
6	3	27	61	24	16	11
3	3	26	53	28	18	11
3	3	30	50	24	20	11
6	4	26	67	34	22	11
3	3	28	60	31	26	11
8	3	30	74	30	27	11
3	3	21	49	27	16	11
4	5	26	60	27	14	11
4	3	29	67	34	26	11
3	4	23	63	29	15	11
5	5	30	58	26	18	11
3	3	25	61	29	26	11
3	3	30	65	32	24	11
4	5	30	56	30	23	11
10	4	24	52	28	15	11
3	4	30	58	32	17	11
7	4	23	54	23	15	11
5	5	23	68	29	18	11
4	3	27	63	29	16	11
6	3	24	58	32	21	11
8	3	26	66	33	23	11
9	5	26	61	31	13	11
11	8	23	55	27	19	11
8	8	28	53	24	21	11
10	4	25	50	27	18	11
9	4	21	60	24	17	11
10	3	27	65	28	17	11
8	5	30	64	30	27	11
9	4	28	63	32	26	11
7	3	25	47	27	22	11
7	4	29	53	30	24	11
8	3	28	68	29	25	11
7	5	29	57	25	15	11
9	3	28	67	30	26	11
9	5	20	58	21	19	11
8	6	30	67	31	23	11
4	5	20	62	26	17	12
5	4	25	60	25	15	12
3	3	22	54	23	17	12
5	3	25	63	25	20	12
4	4	25	59	28	21	12
6	4	25	65	34	22	12
3	3	29	47	25	22	12
5	3	29	53	25	20	12
4	5	26	64	31	19	12
3	3	30	72	38	22	12
4	4	29	60	35	20	12
3	4	30	60	29	23	12
4	3	24	64	26	20	12
3	6	25	66	36	27	12
3	3	30	61	31	25	12
3	3	28	63	37	19	12
4	3	23	73	33	18	12
3	3	23	51	27	20	12
4	3	29	53	27	20	12
3	3	30	60	34	25	12
6	5	29	59	30	21	12
4	3	30	68	38	25	12
4	3	24	59	25	16	12
5	5	29	55	31	17	12
6	5	30	66	30	25	12
4	5	29	63	26	17	12
5	3	26	50	27	16	12
5	4	28	70	35	26	12
5	3	29	67	28	25	12
3	3	26	59	24	14	12
5	5	30	65	30	17	12
3	5	29	45	27	16	12
4	8	29	58	32	18	12
5	4	26	74	36	24	12
4	3	24	66	29	21	12
5	3	25	61	30	17	12
4	4	30	66	32	26	12
4	5	12	47	25	11	12
5	4	15	40	24	13	12
3	3	25	59	27	23	12
9	5	29	73	33	18	12
11	3	28	65	32	22	12
6	4	28	61	28	20	12
7	3	19	62	27	18	12
7	5	30	75	33	27	12
6	4	30	55	21	21	12
6	5	20	61	27	23	12
9	6	26	48	26	26	12
6	7	26	63	31	20	12
7	3	25	61	32	21	12
9	4	29	53	32	17	12
11	5	23	64	23	13	12
8	3	27	21	35	23	12
6	5	24	62	29	19	12
8	4	10	24	28	15	12
9	4	30	62	22	16	12
10	6	25	66	24	15	12
8	4	29	66	32	26	12
11	7	27	57	36	24	12
6	4	29	61	32	16	12
6	7	30	62	28	24	12
10	6	23	59	32	12	12
8	6	21	47	24	9	12
10	6	24	65	32	9	12
5	6	20	49	31	17	13
4	3	23	65	29	19	13
4	3	23	60	23	18	13
5	5	18	42	24	14	13
4	5	27	66	29	21	13
6	6	24	65	27	25	13
4	3	27	57	30	20	13
3	4	19	59	27	18	13
3	3	24	64	27	13	13
6	5	23	59	29	16	13
3	4	29	62	33	22	13
3	4	27	51	24	15	13
3	3	29	59	28	22	13
3	5	28	75	29	22	13
3	3	28	65	30	16	13
4	4	29	62	29	24	13
3	3	27	63	29	15	13
4	3	24	65	32	19	13
3	3	30	56	33	18	13
4	3	21	53	26	15	13
6	3	30	55	28	16	13
4	3	25	70	30	23	13
6	4	30	57	26	25	13
4	3	17	56	24	21	13
5	3	27	72	31	23	13
6	5	26	61	31	21	13
8	3	26	65	31	21	13
3	4	24	63	29	22	13
4	4	27	59	31	20	13
4	4	28	59	32	24	13
3	3	29	57	32	23	13
3	4	25	50	24	9	13
4	3	30	67	28	26	13
4	3	24	65	28	14	13
9	5	23	51	21	8	13
6	4	30	73	36	22	13
4	3	30	68	31	23	13
3	3	26	60	30	21	13
4	3	28	72	36	25	13
3	3	29	58	34	25	13
4	4	30	67	37	26	13
8	3	21	52	27	14	13
9	4	20	43	27	13	13
6	3	30	55	29	16	13
10	4	30	55	28	18	13
8	4	28	61	30	22	13
7	4	26	70	32	23	13
6	3	24	61	38	22	13
6	4	30	73	35	27	13
7	3	30	75	38	26	13
9	3	25	46	27	20	13
8	3	25	64	29	21	13
9	3	24	46	28	15	13
6	5	26	54	24	17	13
6	5	28	58	30	20	13
6	3	30	69	30	19	13
6	4	27	60	27	21	13
5	7	28	67	33	24	13
5	7	30	44	30	21	13
6	7	28	62	29	20	13
6	7	30	63	35	25	13
11	7	22	61	30	19	13
5	7	17	63	30	9	13
7	7	30	45	24	13	13
7	7	28	66	31	24	13
11	9	26	68	40	24	13
11	7	29	64	34	12	13
3	3	24	62	26	18	14
4	3	25	57	31	17	14
4	3	29	68	32	24	14
5	5	29	60	27	23	14
5	4	29	59	30	18	14
5	4	30	55	26	20	14
4	3	26	52	29	16	14
6	4	24	44	19	8	14
4	4	29	70	35	21	14
6	4	23	58	25	18	14
3	3	25	56	30	18	14
6	3	28	52	32	22	14
5	4	22	44	31	8	14
8	3	24	51	27	15	14
4	3	29	68	33	20	14
4	5	30	64	25	19	14
6	6	29	50	24	15	14
5	3	24	57	29	19	14
5	5	20	52	20	14	14
5	3	29	74	38	23	14
5	4	26	70	27	21	14
3	3	30	62	26	17	14
4	4	30	58	35	25	14
6	4	27	67	31	22	14
4	3	23	59	30	18	14
5	3	17	57	27	17	14
3	3	22	65	32	22	14
4	5	24	48	24	18	14
3	3	28	57	25	19	14
5	3	22	53	26	14	14
3	3	24	61	24	18	14
5	5	22	52	29	17	14
5	4	23	55	25	14	14
7	3	30	57	28	15	14
8	3	29	65	31	22	14
9	3	29	67	34	21	14
8	4	22	55	23	18	14
8	6	27	72	37	26	14
5	4	29	56	26	24	14
7	3	28	51	21	15	14
7	5	28	50	23	16	14
6	4	25	75	35	24	14
7	3	24	70	30	18	14
7	5	30	65	35	23	14
9	3	26	58	25	17	14
9	3	25	58	33	18	14
12	5	21	61	31	19	14
7	4	22	45	19	16	14
6	5	22	66	29	17	14
10	5	27	53	25	8	14
8	5	27	64	31	21	14
8	3	26	64	31	16	14
7	4	27	58	31	22	14
5	7	28	56	31	18	14
5	7	21	55	26	16	14
9	11	18	54	33	20	14
10	8	30	58	30	17	14
9	8	29	71	33	25	14
9	6	16	52	25	14	14
6	4	20	36	21	10	15
3	3	30	58	22	20	15
5	4	27	52	30	20	15
5	3	30	55	30	22	15
3	3	30	58	34	22	15
6	3	30	62	22	16	15
3	3	26	58	29	17	15
3	5	28	64	34	25	15
7	5	28	72	35	20	15
4	3	20	59	33	25	15
5	4	26	62	29	21	15
5	5	25	57	27	15	15
5	3	22	49	24	15	15
3	3	18	71	35	24	15
5	4	26	58	31	18	15
6	5	25	68	31	17	15
4	3	28	66	27	25	15
5	3	28	68	28	21	15
4	3	30	68	28	25	15
5	3	27	59	26	16	15
8	4	30	74	35	27	15
6	5	29	64	29	23	15
6	6	27	58	27	23	15
3	3	30	77	36	13	15
3	3	28	59	27	18	15
3	3	27	69	34	21	15
5	3	21	52	26	18	15
5	3	30	67	32	23	15
4	3	17	62	34	19	15
3	4	26	66	29	16	15
4	3	21	47	22	11	15
5	3	30	66	34	15	15
6	3	22	54	23	13	15
3	3	26	58	27	17	15
6	4	24	61	31	18	15
5	3	23	56	27	14	15
6	5	26	60	37	16	15
4	3	27	58	27	10	15
6	4	25	55	28	16	15
4	5	29	62	31	15	15
3	3	30	60	30	19	15
3	3	28	62	31	16	15
4	4	22	55	26	17	15
5	3	19	47	29	12	15
6	3	24	53	30	10	15
8	5	24	69	33	15	15
6	3	21	53	29	16	15
8	5	27	59	26	19	15
7	4	27	58	26	23	15
11	4	23	63	27	14	15
7	3	29	61	29	24	15
7	3	25	64	33	26	15
10	6	27	55	26	23	15
8	3	29	60	28	17	15
8	5	25	64	27	20	15
7	5	28	55	28	13	15
6	5	29	66	32	24	15
4	7	30	67	29	22	15
5	5	16	69	31	23	15
9	6	19	60	26	17	15
6	3	25	68	29	17	16
5	3	25	56	25	17	16
5	3	25	56	25	10	16
5	3	30	39	30	23	16
7	4	15	63	28	16	16
3	3	29	62	34	22	16
5	5	29	59	29	18	16
5	4	28	61	33	21	16
6	3	23	56	27	12	16
3	3	27	64	26	16	16
3	3	29	76	36	23	16
4	3	26	53	28	15	16
6	3	30	58	29	24	16
5	5	27	66	31	18	16
4	3	24	56	25	19	16
4	3	28	53	25	19	16
4	3	30	61	26	18	16
7	4	15	60	29	15	16
4	3	18	53	25	20	16
5	3	24	59	29	17	16
6	8	25	47	26	17	16
4	4	25	54	29	16	16
5	3	21	58	28	11	16
5	4	25	64	26	17	16
6	4	20	56	25	13	16
5	4	30	73	34	22	16
6	9	25	58	35	16	16
5	5	26	66	34	24	16
4	5	26	69	31	16	16
3	3	26	51	27	18	16
5	4	17	46	26	15	16
4	4	29	61	28	14	16
5	4	26	63	31	18	16
5	6	19	63	32	21	16
5	4	20	32	12	7	16
5	6	22	54	27	19	16
6	5	27	66	33	20	16
3	3	30	60	30	17	16
8	8	25	64	31	16	16
10	6	21	63	31	16	16
8	3	20	71	33	16	16
9	4	22	55	25	15	16
10	5	22	60	29	15	16
11	3	22	61	26	15	16
6	5	18	59	28	11	16
15	4	26	58	22	17	16
9	4	27	49	23	19	16
10	6	20	36	23	6	16
8	5	27	64	34	16	16
7	3	11	36	19	8	16
9	6	25	51	28	13	16
6	4	25	44	27	17	16
12	4	22	50	20	19	16
7	6	20	48	21	12	16
7	3	27	69	36	23	16
8	7	28	59	33	18	16
5	7	12	26	17	16	16
3	5	27	56	27	10	16
12	8	27	54	26	15	16
8	7	26	48	29	16	16
13	9	29	69	31	19	16
3	3	23	58	28	15	17
3	3	23	26	28	16	17
7	4	29	60	30	16	17
4	5	27	60	30	24	17
5	3	22	48	23	13	17
5	3	13	48	23	11	17
5	5	27	53	29	15	17
3	3	21	56	31	21	17
6	3	18	52	27	14	17
3	3	27	58	29	23	17
5	4	30	67	32	25	17
6	5	29	57	30	24	17
5	4	24	52	29	15	17
6	6	21	51	26	14	17
5	4	27	63	26	22	17
5	4	27	43	21	16	17
4	3	18	50	24	17	17
4	3	30	66	30	12	17
4	4	27	60	34	22	17
4	3	28	71	31	18	17
5	3	22	68	30	19	17
4	4	27	49	23	17	17
4	4	30	60	27	22	17
4	3	23	57	27	20	17
5	3	30	60	26	18	17
3	3	29	60	29	13	17
4	5	25	60	25	23	17
7	3	30	68	29	22	17
5	4	19	66	30	21	17
4	3	25	57	28	17	17
3	5	30	54	26	22	17
3	4	30	65	39	25	17
5	4	28	63	33	22	17
6	3	26	65	18	14	17
3	3	25	57	27	15	17
5	3	28	53	29	11	17
11	3	17	58	28	18	17
10	6	26	55	28	14	17
7	4	28	59	31	16	17
8	3	30	65	30	24	17
6	4	22	60	27	20	17
6	4	23	55	25	14	17
12	6	28	58	30	17	17
9	3	30	58	27	18	17
6	5	26	68	29	18	17
10	3	14	46	21	15	17
7	4	30	53	26	15	17
6	7	21	47	25	10	17
5	8	20	60	27	12	17
8	6	24	55	26	20	17
8	6	30	67	36	21	17
7	6	25	52	33	13	17
4	4	25	56	22	16	18
6	5	28	59	29	18	18
3	3	30	60	27	14	18
7	3	23	58	29	23	18
7	5	26	40	29	17	18
3	3	30	53	28	20	18
4	5	28	66	29	22	18
4	3	28	60	34	19	18
5	3	29	53	29	12	18
5	4	29	56	24	10	18
4	4	25	52	22	17	18
6	5	30	53	31	22	18
4	4	25	57	28	16	18
3	3	15	46	19	12	18
5	3	28	65	33	24	18
4	3	27	61	31	20	18
9	3	28	59	25	18	18
3	6	21	61	32	20	18
4	3	30	64	26	19	18
3	4	30	65	31	22	18
5	3	30	51	28	20	18
5	3	25	61	27	22	18
8	3	25	49	30	26	18
4	5	30	61	26	16	18
4	3	23	67	22	14	18
4	3	25	67	26	19	18
5	4	28	62	35	12	18
8	3	23	32	25	16	18
3	3	23	60	26	14	18
5	6	25	66	31	21	18
8	4	29	51	18	14	18
8	3	27	54	23	13	18
5	5	23	48	24	12	18
5	3	30	59	31	21	18
7	4	29	60	33	16	18
6	5	30	55	30	22	18
9	3	30	70	33	26	18
6	5	27	57	33	25	18
7	4	24	62	30	18	18
6	6	27	53	24	14	18
8	5	27	60	26	17	18
9	3	24	63	25	12	18
9	5	21	52	25	14	18
7	4	26	63	30	24	18
7	3	28	62	29	21	18
4	6	28	62	33	25	18
8	8	30	58	30	16	18
5	4	13	48	20	10	19
3	5	23	55	28	20	19
5	4	27	56	24	19	19
3	3	17	62	20	17	19
5	4	26	59	22	13	19
4	4	26	56	32	16	19
5	3	27	61	28	15	19
4	4	28	47	25	16	19
4	3	21	53	29	15	19
5	5	24	61	30	13	19
6	3	18	55	28	14	19
6	4	30	67	28	21	19
4	3	21	60	31	15	19
4	4	18	69	31	26	19
5	4	28	64	29	19	19
3	3	29	60	31	16	19
4	4	22	51	30	7	19
5	3	28	66	34	24	19
6	4	30	57	29	16	19
5	5	21	47	26	14	19
8	3	29	54	27	15	19
3	3	30	57	27	19	19
5	3	27	54	26	14	19
4	4	19	47	28	16	19
4	3	18	66	38	21	19
3	3	28	61	20	17	19
4	3	28	53	29	14	19
4	3	28	58	27	15	19
4	3	28	56	27	17	19
4	4	24	56	28	18	19
9	3	24	53	25	15	19
6	5	23	56	26	13	19
9	4	22	49	20	10	19
8	4	25	60	30	18	19
10	3	15	50	33	5	19
8	4	27	52	26	14	19
8	3	27	65	28	19	19
6	3	21	63	31	20	19
7	6	26	60	26	13	19
7	3	21	53	30	11	19
8	5	29	59	37	23	19
13	6	24	58	25	14	19
6	4	30	61	34	19	19
5	3	29	60	30	20	19
7	5	25	64	27	20	19
5	10	24	66	32	19	19
4	5	30	65	29	22	19
9	6	28	56	26	15	19
3	5	27	55	32	14	20
5	3	27	58	33	21	20
3	3	29	62	28	21	20
3	3	27	65	28	14	20
4	4	24	51	28	11	20
6	3	24	63	26	17	20
4	4	30	63	30	16	20
3	4	29	68	28	23	20
4	5	17	53	29	14	20
5	5	29	66	33	21	20
3	3	29	48	18	8	20
5	3	30	61	29	15	20
6	5	22	62	26	14	20
4	3	24	63	29	17	20
4	5	27	59	24	20	20
6	4	25	76	37	21	20
3	4	22	55	26	15	20
4	3	27	66	30	15	20
4	5	28	60	29	16	20
3	4	22	46	21	14	20
3	3	28	70	29	24	20
4	3	28	58	24	14	20
7	3	23	59	26	18	20
4	4	30	64	30	26	20
5	4	28	60	33	19	20
9	4	28	58	30	21	20
8	4	27	53	27	18	20
9	4	12	54	30	9	20
8	3	22	49	24	14	20
11	3	13	65	23	15	20
7	4	30	66	28	11	20
4	7	22	68	24	18	20
5	6	17	48	28	11	20
5	7	26	65	32	20	20
3	7	28	61	34	23	20
3	6	30	58	37	24	20
7	6	30	69	33	17	20
3	4	19	56	34	15	21
4	4	25	62	26	17	21
5	5	23	60	27	16	21
8	3	29	73	33	21	21
6	4	25	57	27	11	21
4	4	30	60	29	19	21
3	3	26	58	31	20	21
3	5	25	57	27	15	21
4	3	20	47	22	19	21
5	5	28	51	18	13	21
3	3	15	42	22	11	21
7	3	17	52	27	8	21
4	3	30	68	30	16	21
6	3	26	58	28	14	21
4	5	23	51	27	15	21
6	5	23	55	22	17	21
5	4	25	43	21	14	21
3	3	23	66	30	27	21
7	3	23	64	23	18	21
4	5	18	40	26	4	21
4	5	19	55	27	18	21
4	3	28	63	30	25	21
6	3	22	62	27	13	21
9	5	14	51	35	13	21
9	4	20	53	30	19	21
11	4	21	57	27	16	21
8	3	27	64	30	19	21
6	3	28	58	28	21	21
5	4	23	73	31	24	21
11	3	19	68	32	20	21
6	3	24	73	39	17	21
8	3	19	60	23	9	21
7	6	16	53	26	20	21
9	3	17	68	30	14	21
6	12	30	60	27	23	21
5	7	30	66	29	14	21
4	4	22	72	29	21	22
7	3	22	36	22	15	22
4	4	22	60	29	14	22
4	4	28	64	28	20	22
3	3	30	69	30	19	22
3	3	27	60	26	14	22
6	4	29	65	28	16	22
3	3	27	57	26	17	22
5	3	27	60	32	22	22
7	6	25	50	30	18	22
3	3	29	58	26	22	22
7	5	24	58	21	16	22
5	3	27	56	25	13	22
5	3	16	49	21	10	22
3	4	30	67	37	26	22
5	3	29	61	36	20	22
5	4	16	45	26	11	22
8	4	19	54	24	14	22
8	3	26	62	21	14	22
7	3	25	59	31	17	22
11	3	24	40	18	7	22
10	4	27	50	32	14	22
11	5	25	59	27	14	22
5	3	16	44	30	15	22
5	4	30	75	38	25	22
5	7	18	34	28	9	22
4	6	15	41	22	10	22
6	7	18	41	20	8	22
14	6	23	54	28	13	22
5	3	27	55	31	18	23
5	6	22	62	30	18	23
3	4	16	61	26	11	23
4	3	21	56	27	14	23
3	3	28	53	25	20	23
3	3	29	67	33	22	23
6	5	26	70	31	24	23
3	3	29	63	30	24	23
5	4	26	67	29	18	23
4	3	16	52	22	6	23
6	4	21	65	30	22	23
7	3	28	68	31	11	23
7	3	28	47	23	9	23
5	5	27	52	28	17	23
6	3	30	65	31	18	23
6	6	24	59	29	15	23
5	3	19	59	26	14	23
3	3	30	58	30	23	23
4	3	30	66	29	25	23
9	4	25	60	25	18	23
5	3	27	54	28	11	23
6	3	25	50	26	16	23
13	3	24	57	24	14	23
6	6	27	57	27	17	23
7	3	20	65	35	20	23
9	4	14	56	27	14	23
7	3	28	41	31	11	23
6	4	26	44	25	16	23
7	4	18	45	22	11	23
3	8	24	51	29	12	23
4	8	14	47	26	10	23
9	5	21	60	29	17	23
11	10	28	55	31	18	23
8	7	15	36	13	2	23
8	5	19	56	25	7	24
3	3	25	54	30	15	24
5	3	23	54	23	14	24
6	3	24	53	31	16	24
3	3	30	64	30	24	24
4	3	15	47	19	7	24
3	3	29	66	30	21	24
7	4	18	55	26	19	24
4	3	25	54	28	18	24
5	4	30	45	20	16	24
7	6	29	65	26	14	24
4	3	17	54	30	18	24
5	5	25	67	31	16	24
4	3	22	63	31	15	24
5	3	17	53	20	5	24
3	3	29	60	33	16	24
5	4	29	63	32	16	24
13	3	29	49	29	12	24
7	6	16	46	23	12	24
10	6	19	56	20	9	24
9	3	29	55	21	7	24
9	5	29	48	30	22	24
9	6	30	46	27	14	24
6	5	25	67	34	20	24
7	5	22	46	26	20	24
9	5	28	45	31	15	24
6	5	28	60	30	16	24
7	4	15	46	21	13	24
8	5	29	61	29	11	24
8	6	18	35	27	11	24
6	8	26	57	30	17	24
6	6	18	43	26	12	24
10	5	15	54	29	18	24
5	4	15	34	21	10	25
5	4	29	43	16	9	25
4	5	29	51	21	12	25
6	3	24	51	27	14	25
5	5	30	70	33	24	25
5	5	22	43	27	12	25
3	3	28	54	24	14	25
5	3	30	49	22	12	25
8	6	29	61	31	16	25
3	3	29	53	23	18	25
7	4	29	60	29	10	25
5	5	29	69	31	23	25
3	3	30	66	26	18	25
7	5	14	53	22	14	25
7	5	24	60	24	16	25
11	4	28	64	30	15	25
7	4	24	68	31	12	25
8	5	27	50	19	11	25
11	5	21	38	20	17	25
8	3	26	69	29	17	25
12	4	26	54	20	17	25
10	7	30	40	30	11	25
11	3	24	61	26	12	25
6	3	28	66	27	18	25
7	4	25	64	29	8	25
11	3	28	63	28	14	25
11	7	13	37	22	10	25
8	5	28	63	24	13	26
3	4	27	55	27	15	26
5	5	25	56	29	12	26
9	3	25	54	29	13	26
5	4	23	43	19	11	26
6	4	26	41	21	11	26
5	5	18	56	28	12	26
8	5	26	63	28	12	26
5	4	19	49	26	17	26
4	6	22	56	26	13	26
5	4	26	45	20	16	26
8	3	22	49	23	10	26
4	3	16	51	28	13	26
7	5	13	44	29	15	26
5	3	30	48	21	11	26
5	4	16	57	25	8	26
6	3	25	65	24	23	26
10	4	28	54	27	10	26
8	6	29	59	30	21	26
9	4	23	44	19	16	26
7	4	20	34	25	8	26
9	3	20	56	28	17	26
9	3	22	55	31	15	26
8	6	22	56	24	13	26
11	3	29	65	32	18	26
8	4	25	54	30	17	26
7	6	26	51	30	16	26
6	5	28	60	27	15	27
4	4	21	50	28	13	27
5	5	26	58	29	20	27
6	4	10	67	33	10	27
5	3	21	54	31	19	27
6	5	23	46	32	10	27
6	5	30	63	29	11	27
4	4	10	63	29	14	27
7	3	30	67	30	19	27
4	6	25	53	26	16	27
3	3	24	24	30	17	27
9	3	19	46	25	11	27
6	3	28	57	23	16	27
3	4	16	43	24	9	27
3	3	29	57	31	24	27
4	4	25	64	29	21	27
6	5	13	42	20	2	27
4	3	28	59	26	15	27
4	4	18	53	27	16	27
6	3	22	43	22	15	27
3	4	20	47	23	11	27
3	4	29	61	33	13	27
3	4	23	35	24	4	27
3	3	28	63	24	22	27
5	6	25	54	30	25	27
8	4	20	50	23	10	27
8	4	30	39	18	8	27
5	3	22	62	24	10	27
12	3	22	40	20	13	27
10	3	26	53	28	11	27
9	3	24	46	23	16	27
6	3	18	59	25	12	27
6	4	30	64	28	15	27
10	4	22	41	18	10	27
5	3	30	44	22	10	27
4	11	30	76	39	26	27
7	5	27	49	25	8	27
5	5	20	47	24	13	28
5	3	25	50	30	11	28
3	3	27	60	24	19	28
9	3	27	63	33	15	28
5	4	21	62	32	15	28
8	3	21	50	20	8	28
5	3	19	51	24	11	28
3	3	22	57	33	17	28
4	3	14	48	27	15	28
5	3	27	52	29	12	28
5	4	20	60	21	12	28
4	3	24	46	25	13	28
5	3	20	64	24	15	28
4	4	21	59	25	17	28
5	3	26	59	31	18	28
3	3	23	58	30	13	28
4	3	30	53	26	17	28
3	3	27	57	26	16	28
4	3	22	54	28	18	28
5	3	30	51	26	9	28
3	3	24	53	28	18	28
6	3	22	58	32	17	28
10	5	27	63	25	20	28
13	3	10	44	25	10	28
10	5	28	49	30	14	28
7	4	27	54	28	13	28
8	5	16	56	27	14	28
7	7	26	52	27	18	28
4	6	26	55	28	17	28
8	9	28	67	33	21	28
6	3	25	55	25	10	29
3	3	29	62	29	19	29
3	3	24	58	29	21	29
3	4	28	41	24	12	29
3	3	30	72	32	17	29
7	3	22	70	36	13	29
3	3	29	49	17	10	29
5	3	25	50	27	6	29
4	3	27	63	23	20	29
4	3	29	62	24	19	29
6	3	29	48	24	18	29
5	3	27	52	26	14	29
3	3	27	56	29	13	29
11	5	26	77	22	13	29
4	4	16	51	23	10	29
5	4	17	44	20	10	29
7	4	19	58	28	14	29
7	6	18	39	24	12	29
7	3	14	58	26	15	29
6	3	21	50	19	8	29
6	3	22	58	23	19	29
6	6	22	52	30	15	29
6	7	22	52	29	10	29
11	7	27	60	29	13	29
4	4	21	37	24	10	30
5	3	29	57	29	16	30
8	3	29	63	27	16	30
5	3	24	51	26	9	30
4	4	18	48	22	9	30
5	3	27	59	27	16	30
6	4	22	35	19	8	30
4	4	30	50	27	15	30
5	5	27	56	30	13	30
6	3	26	49	24	15	30
5	5	17	55	26	16	30
6	4	20	57	26	14	30
6	6	16	53	25	9	30
5	4	22	52	27	15	30
3	4	29	59	32	16	30
5	4	22	43	18	4	30
6	4	27	56	23	11	30
6	3	30	64	31	19	30
7	4	21	52	26	9	30
8	4	10	39	15	4	30
6	6	20	53	24	7	30
13	4	12	47	29	8	30
13	3	18	52	25	9	30
7	3	18	42	22	12	30
7	3	17	55	28	14	30
11	4	21	43	27	12	30
9	6	26	57	26	14	30
9	3	21	54	26	5	30
8	8	25	61	31	9	30
4	7	25	66	36	13	30
11	7	28	62	28	19	30
7	7	10	32	17	4	30
7	7	30	59	39	4	30
14	8	17	59	29	9	30
5	4	24	57	29	13	31
3	3	28	46	24	20	31
3	3	26	72	27	11	31
5	3	22	38	20	6	31
5	3	22	57	29	11	31
4	3	28	52	27	12	31
4	3	20	47	22	11	31
4	4	21	53	25	17	31
7	3	24	48	18	11	31
5	5	23	54	28	16	31
5	5	30	65	34	14	31
3	3	29	56	28	18	31
12	4	16	62	24	11	31
9	6	29	37	24	7	31
11	7	23	59	22	15	31
10	4	25	49	27	11	31
10	3	26	38	18	5	31
10	3	29	68	22	19	31
7	5	23	75	23	11	31
8	6	21	45	22	7	31
7	3	21	60	24	17	32
3	3	21	49	30	12	32
7	3	30	66	34	23	32
4	3	30	45	24	9	32
7	6	24	46	26	12	32
5	4	14	65	26	17	32
7	4	28	68	30	23	32
7	5	24	59	30	15	32
5	3	18	35	16	8	32
6	4	23	51	25	15	32
5	3	14	39	20	10	32
5	3	15	37	21	6	32
7	3	16	30	10	5	32
3	3	18	40	22	9	32
11	3	18	48	24	8	32
11	3	27	53	28	20	32
11	3	28	62	27	6	32
7	4	18	44	22	9	32
6	3	8	33	21	9	32
9	3	24	36	21	3	32
8	6	21	48	25	7	32
7	5	24	52	24	17	32
9	9	28	53	22	13	32
5	4	24	54	26	18	33
6	4	23	56	28	11	33
8	3	14	59	33	13	33
3	5	20	57	27	17	33
3	5	30	64	36	18	33
3	4	27	52	28	17	33
8	4	27	50	25	15	33
7	3	19	54	24	15	33
5	5	30	39	23	17	33
5	5	28	37	25	13	33
4	3	21	60	32	17	33
6	3	18	51	16	10	33
5	3	30	57	23	12	33
5	3	29	58	23	14	33
4	3	30	63	30	23	33
3	3	25	69	27	18	33
7	4	24	52	25	11	33
10	7	15	50	25	18	33
5	3	18	52	26	16	33
10	4	23	53	28	17	33
11	3	11	44	18	6	33
4	5	23	55	24	12	33
6	7	18	45	29	7	33
6	7	25	62	35	14	33
11	7	26	55	29	11	33
6	3	26	41	19	14	34
4	4	22	51	23	8	34
8	4	24	61	28	17	34
4	5	27	41	21	11	34
6	3	26	50	24	11	34
5	3	26	56	28	16	34
4	3	25	63	33	18	34
6	3	23	42	21	13	34
5	3	29	50	26	9	34
9	3	12	44	20	7	34
13	9	26	60	30	16	34
11	4	29	67	31	14	34
7	3	14	35	13	9	34
5	3	28	52	27	10	34
7	5	24	57	19	10	34
11	3	19	53	25	14	34
7	5	27	52	26	4	34
8	7	22	62	30	14	34
5	3	28	59	22	12	35
4	3	23	54	29	13	35
3	3	26	60	27	14	35
9	4	26	64	27	15	35
3	3	23	57	25	8	35
4	3	30	49	17	13	35
7	7	21	31	12	2	35
5	3	25	52	26	9	35
6	3	27	55	20	10	35
4	3	24	57	33	11	35
5	5	18	33	15	5	35
4	5	30	56	29	17	35
10	6	15	51	27	11	35
7	5	25	55	34	7	35
9	3	18	39	13	3	35
7	3	24	49	20	11	35
11	3	21	63	30	16	35
10	3	24	52	26	12	35
3	7	18	45	17	7	35
9	9	25	49	18	5	35
6	5	21	61	26	15	36
4	3	16	43	22	12	36
6	3	28	55	35	18	36
3	3	29	32	23	2	36
3	3	20	57	22	11	36
3	3	25	63	31	8	36
7	3	24	59	24	17	36
7	4	15	48	22	6	36
7	3	26	46	24	17	36
14	3	24	51	26	17	36
7	3	18	29	22	2	36
7	5	29	61	29	22	36
3	3	29	55	24	15	37
8	5	18	51	20	10	37
9	4	21	51	24	14	37
9	6	29	37	21	19	37
9	3	30	54	29	14	37
9	4	23	57	30	18	37
7	3	20	62	23	15	37
8	5	23	45	18	1	37
8	9	17	33	30	1	37
5	5	28	52	26	12	38
4	3	22	57	26	9	38
3	3	25	44	21	9	38
6	7	27	45	26	12	38
4	3	20	71	37	12	38
5	5	28	69	34	17	38
5	3	28	51	18	7	38
4	3	30	64	40	12	38
3	4	30	48	29	13	38
4	3	26	44	17	7	38
3	3	23	30	20	5	38
12	5	28	56	19	8	38
14	3	7	48	21	10	38
6	6	27	55	33	12	38
8	7	26	53	26	11	38
11	6	13	50	19	4	38
11	7	22	54	26	12	38
4	3	17	46	20	6	39
4	3	19	48	30	8	39
5	3	28	52	28	12	39
4	3	26	52	21	10	39
3	3	22	43	20	13	39
5	5	19	60	28	8	39
7	5	24	50	24	8	39
4	3	28	50	19	11	39
3	5	24	49	21	7	39
9	5	23	62	33	15	39
11	4	25	67	31	17	39
8	3	20	39	20	2	39
7	5	24	36	19	7	39
13	4	26	60	24	12	39
5	4	25	64	33	14	39
10	4	19	50	25	4	39
9	5	24	45	17	2	39
6	6	19	54	29	16	39
7	7	26	52	22	11	39
10	7	13	64	36	13	39
5	4	24	49	24	10	40
7	3	22	51	25	12	40
6	3	24	45	18	12	40
11	3	19	44	22	8	40
11	5	16	46	27	9	40
6	4	23	50	21	9	40
8	6	20	48	28	13	40
9	5	21	50	22	6	41
6	6	22	40	18	6	41
3	3	21	59	32	17	41
6	3	14	58	24	13	41
5	5	29	51	29	15	41
3	3	20	47	20	11	41
5	4	22	40	23	3	41
9	4	21	25	13	2	41
7	4	13	46	18	8	42
4	4	27	47	24	15	42
5	3	24	60	24	16	42
6	3	29	45	26	9	42
8	3	26	45	28	13	42
6	4	22	59	25	18	43
5	3	17	41	18	7	43
5	3	21	66	35	11	43
7	3	25	51	27	10	43
12	3	26	53	27	15	43
11	5	17	42	21	1	43
6	9	15	44	22	9	43
7	7	27	74	36	27	43
5	3	12	41	22	13	44
6	3	27	45	23	10	44
8	4	26	57	37	12	44
6	5	22	46	18	7	44
3	4	29	51	27	12	44
4	3	15	61	26	5	44
6	4	24	52	23	7	44
6	3	24	47	30	7	44
8	4	28	29	26	13	44
8	7	12	67	28	14	44
3	3	30	48	22	12	45
4	4	28	34	17	2	45
5	3	21	47	27	9	45
8	3	21	26	17	6	45
10	3	21	39	17	7	45
7	4	30	61	32	11	45
7	3	17	56	21	8	45
13	3	18	60	26	9	45
6	8	17	47	28	14	45
7	3	26	36	16	5	46
6	5	22	45	20	9	46
9	3	22	52	19	7	46
10	8	7	52	26	0	46
9	7	7	44	13	0	46
6	4	19	49	19	5	47
6	3	21	58	32	10	48
6	3	25	55	28	12	48
6	5	14	39	21	3	48
3	3	11	44	27	8	48
9	5	19	36	17	4	48
7	4	10	42	21	11	48
7	3	27	41	19	8	48
8	6	27	68	32	15	48
4	3	17	34	16	8	49
3	3	23	50	19	6	49
5	3	26	60	22	13	49
3	4	20	48	25	12	49
4	3	28	60	24	9	49
6	4	19	43	19	3	49
9	5	21	46	20	9	49
15	3	24	26	21	0	49
4	3	30	43	19	5	50
4	4	22	51	23	5	50
7	5	30	58	29	10	50
9	4	16	42	19	6	50
7	4	21	61	28	10	50
8	3	27	45	16	14	50
9	3	26	66	21	16	51
6	3	11	21	17	5	51
12	4	25	25	16	1	51
11	4	10	45	25	10	51
10	3	10	19	15	3	52
11	3	29	38	11	9	52
5	5	19	33	11	4	53
12	3	10	18	13	2	53
13	4	10	33	19	3	53
9	9	19	63	25	12	53
4	5	24	59	28	8	54
10	5	18	58	25	13	54
9	5	21	45	20	6	54
8	5	22	53	27	9	54
3	3	29	56	14	11	55
10	3	8	16	15	4	55
8	3	18	52	29	1	55
8	3	8	19	13	2	55
11	7	27	60	25	14	55
8	3	8	17	12	2	56
8	3	9	16	13	3	57
6	3	10	20	14	3	57
6	4	16	37	19	1	57
8	3	9	19	14	3	57
9	3	11	22	14	5	57
11	3	8	15	13	2	58
7	3	26	50	26	2	59
7	3	7	14	11	2	60
8	3	9	15	13	1	60
