# Supplementary material for: Bullying History and Mental Health In University Students: The Mediator Roles of Social Support, Personal Resilience, and Self-Efficacy
Source: Front Psychiatry. 2020 Jan 14;10:960. doi: 10.3389/fpsyt.2019.00960 (PMC6971115; doi:10.3389/fpsyt.2019.00960)
Supplement: Supplementary file 1 [file DataSheet_1.zip › CN_vic_per_sup_eff_res_pmh_dass.dat]

7	3	30	51	24	15	-99
4	3	22	63	25	26	-99
4	3	19	48	26	17	-99
6	4	30	63	29	26	-99
3	4	27	63	30	18	-99
3	3	25	62	30	22	-99
3	3	30	70	30	23	-99
4	3	24	44	30	27	-99
5	3	27	59	30	17	-99
3	3	24	66	31	22	-99
9	8	26	66	32	22	-99
3	3	26	-99	36	24	-99
1	-99	21	70	36	27	-99
3	3	25	64	38	24	-99
3	3	24	61	40	22	-99
3	3	29	70	40	27	-99
3	3	24	53	-99	22	0
3	6	12	22	10	9	0
3	6	6	11	10	0	0
3	3	25	11	10	27	0
15	15	6	77	10	0	0
3	3	14	30	11	27	0
5	3	30	66	11	27	0
6	4	24	51	18	20	0
3	3	6	46	20	25	0
3	3	18	55	20	25	0
3	3	24	40	20	13	0
3	3	19	39	20	0	0
3	3	24	54	20	27	0
6	5	18	32	20	9	0
6	4	18	36	20	9	0
4	3	18	55	20	14	0
4	3	24	39	20	12	0
3	3	20	48	21	9	0
3	3	20	55	21	19	0
3	3	26	44	21	25	0
3	3	24	59	21	27	0
3	3	24	59	21	15	0
3	3	25	61	21	24	0
3	3	30	42	21	27	0
3	3	29	64	21	27	0
4	3	18	46	21	27	0
4	3	23	47	21	26	0
3	3	16	44	22	14	0
3	3	17	61	22	16	0
3	3	21	45	22	23	0
3	3	20	42	22	18	0
3	3	24	42	22	16	0
3	3	24	59	22	19	0
3	3	25	57	22	17	0
3	3	25	60	22	20	0
3	3	28	53	22	25	0
3	3	30	61	22	27	0
5	3	15	57	22	21	0
5	3	30	63	22	26	0
7	7	20	61	22	27	0
3	3	17	48	23	24	0
3	3	13	44	23	11	0
3	3	20	43	23	9	0
3	3	23	49	23	13	0
3	3	25	46	23	21	0
3	3	24	62	23	25	0
3	3	26	62	23	26	0
3	3	30	44	23	27	0
7	7	7	22	23	27	0
7	3	30	65	23	18	0
3	3	18	49	24	12	0
3	9	20	36	24	18	0
3	3	9	14	24	22	0
3	3	19	55	24	16	0
3	3	20	51	24	19	0
3	3	18	53	24	20	0
3	3	20	56	24	18	0
3	3	25	55	24	26	0
3	3	26	63	24	21	0
3	3	23	50	24	14	0
3	3	23	55	24	25	0
3	3	24	55	24	22	0
3	3	27	66	24	24	0
3	3	24	53	24	15	0
3	4	26	62	24	21	0
3	3	23	51	24	9	0
4	4	16	42	24	18	0
5	3	20	59	24	14	0
4	3	23	61	24	21	0
5	3	20	51	24	13	0
5	3	20	50	24	14	0
8	6	24	63	24	17	0
3	3	18	39	25	27	0
3	3	21	53	25	15	0
3	3	19	53	25	18	0
3	3	6	59	25	21	0
3	3	24	52	25	18	0
3	3	25	64	25	18	0
3	3	26	62	25	15	0
3	3	24	50	25	17	0
3	3	23	56	25	22	0
3	3	21	56	25	25	0
3	3	24	58	25	24	0
3	3	26	51	25	20	0
3	5	26	60	25	19	0
3	3	27	53	25	26	0
3	3	25	56	25	18	0
3	3	23	60	25	16	0
3	3	27	51	25	9	0
3	3	25	65	25	27	0
3	3	29	65	25	21	0
3	3	25	54	25	19	0
3	3	28	54	25	20	0
3	3	29	64	25	17	0
3	3	29	63	25	27	0
3	3	29	61	25	27	0
3	3	29	60	25	19	0
3	3	28	60	25	25	0
5	3	19	49	25	15	0
5	4	18	56	25	17	0
5	3	30	63	25	26	0
7	11	17	37	25	13	0
10	3	21	44	25	17	0
3	3	20	52	26	16	0
3	3	18	50	26	21	0
3	3	19	58	26	22	0
3	3	24	48	26	18	0
3	3	24	63	26	19	0
3	3	22	64	26	27	0
3	3	24	63	26	18	0
3	3	24	57	26	26	0
3	3	24	58	26	22	0
3	3	24	58	26	18	0
3	3	25	67	26	26	0
3	3	23	58	26	22	0
3	3	28	50	26	16	0
3	3	27	59	26	25	0
3	3	18	50	26	21	0
3	3	29	67	26	17	0
3	3	21	58	26	21	0
3	3	26	66	26	21	0
3	3	26	59	26	23	0
3	3	22	56	26	25	0
3	3	25	60	26	18	0
3	3	25	58	26	26	0
3	3	27	68	26	25	0
3	3	24	60	26	23	0
3	3	27	56	26	25	0
3	3	23	57	26	20	0
3	3	27	61	26	20	0
3	3	23	52	26	27	0
3	3	21	53	26	17	0
3	3	26	61	26	18	0
3	3	26	55	26	27	0
3	3	28	61	26	18	0
3	3	27	77	26	18	0
3	3	30	63	26	18	0
3	3	30	67	26	26	0
3	3	29	61	26	25	0
3	3	30	67	26	26	0
3	3	30	56	26	26	0
3	3	30	62	26	18	0
3	3	30	68	26	27	0
6	3	16	49	26	14	0
5	3	21	58	26	16	0
5	6	24	57	26	15	0
5	3	25	68	26	22	0
4	3	28	64	26	24	0
6	3	29	58	26	20	0
9	5	16	42	26	27	0
3	3	12	44	27	18	0
3	3	20	49	27	18	0
3	3	17	46	27	13	0
3	3	20	51	27	22	0
3	3	20	51	27	22	0
3	3	23	48	27	20	0
3	3	24	66	27	17	0
3	3	28	58	27	27	0
3	3	20	62	27	20	0
3	3	27	61	27	23	0
3	3	20	54	27	16	0
3	3	26	64	27	27	0
3	3	23	61	27	22	0
3	3	24	57	27	26	0
3	3	27	60	27	24	0
3	3	22	64	27	17	0
3	3	24	65	27	17	0
3	3	24	54	27	27	0
3	3	24	57	27	15	0
3	3	21	58	27	17	0
3	3	27	60	27	19	0
3	3	24	50	27	18	0
3	3	24	60	27	24	0
3	3	22	63	27	27	0
3	3	24	63	27	23	0
3	3	27	60	27	17	0
3	3	25	54	27	27	0
3	3	28	59	27	23	0
3	3	28	13	27	22	0
3	3	28	13	27	22	0
3	3	30	67	27	22	0
3	3	29	62	27	24	0
3	3	30	67	27	27	0
3	3	29	68	27	27	0
3	3	30	53	27	21	0
3	3	30	66	27	27	0
3	3	29	65	27	27	0
3	3	29	69	27	24	0
3	3	30	69	27	27	0
3	3	30	70	27	27	0
5	3	15	43	27	13	0
4	3	21	46	27	23	0
4	3	24	62	27	18	0
4	3	22	59	27	18	0
4	3	22	50	27	18	0
4	3	24	62	27	19	0
4	3	27	58	27	24	0
6	3	25	60	27	16	0
6	3	25	60	27	16	0
4	3	24	66	27	23	0
7	3	25	59	27	21	0
3	3	18	44	28	14	0
3	3	18	54	28	18	0
3	3	18	56	28	27	0
3	3	18	62	28	18	0
3	3	18	58	28	20	0
3	3	26	44	28	15	0
3	3	24	41	28	27	0
3	3	24	65	28	18	0
3	3	24	61	28	17	0
3	3	27	55	28	22	0
3	3	23	55	28	18	0
3	3	23	66	28	20	0
3	3	24	62	28	19	0
3	3	23	62	28	18	0
3	3	22	63	28	17	0
3	3	22	67	28	26	0
3	3	24	63	28	27	0
3	3	24	66	28	19	0
3	3	28	55	28	19	0
3	5	22	56	28	15	0
3	3	24	64	28	24	0
3	3	24	66	28	18	0
3	3	26	65	28	22	0
3	3	27	62	28	24	0
3	3	25	64	28	26	0
3	3	25	60	28	21	0
3	3	25	67	28	23	0
3	3	23	57	28	17	0
3	3	24	67	28	27	0
3	3	24	59	28	16	0
3	3	24	57	28	23	0
3	3	23	66	28	27	0
3	3	27	67	28	23	0
3	3	26	66	28	25	0
3	3	29	55	28	21	0
3	3	24	66	28	18	0
3	3	24	69	28	27	0
3	3	29	66	28	27	0
3	3	29	61	28	27	0
3	3	30	52	28	27	0
3	3	30	61	28	27	0
3	3	30	58	28	26	0
3	3	28	51	28	22	0
3	3	29	62	28	26	0
3	3	29	68	28	24	0
3	3	29	65	28	27	0
3	3	29	72	28	27	0
3	3	30	74	28	26	0
4	4	21	64	28	26	0
6	3	24	61	28	22	0
5	3	24	63	28	18	0
5	3	25	64	28	27	0
6	3	26	60	28	18	0
4	3	24	66	28	18	0
5	3	23	58	28	18	0
5	3	28	64	28	23	0
10	4	22	63	28	22	0
3	3	18	44	29	17	0
3	3	19	53	29	17	0
3	3	17	53	29	14	0
3	3	20	53	29	14	0
3	3	14	50	29	27	0
3	3	24	44	29	18	0
3	3	24	42	29	18	0
3	3	24	48	29	26	0
3	3	22	58	29	27	0
3	3	26	65	29	22	0
3	3	22	58	29	27	0
3	3	28	60	29	23	0
3	3	23	56	29	16	0
2	3	20	50	29	18	0
3	3	24	58	29	25	0
3	3	24	57	29	18	0
3	3	21	60	29	19	0
3	3	24	53	29	17	0
3	3	24	64	29	24	0
3	3	19	50	29	24	0
3	3	24	55	29	21	0
3	3	24	51	29	26	0
3	3	28	64	29	18	0
3	3	27	62	29	27	0
3	3	24	59	29	27	0
2	3	26	63	29	24	0
3	3	25	57	29	18	0
3	3	25	66	29	25	0
3	3	24	66	29	26	0
3	3	25	57	29	18	0
3	3	22	57	29	19	0
3	3	26	59	29	26	0
3	3	26	62	29	27	0
3	3	26	55	29	20	0
3	3	23	64	29	18	0
3	3	29	60	29	25	0
3	3	24	61	29	27	0
3	3	28	60	29	27	0
3	3	25	59	29	21	0
3	3	26	63	29	21	0
3	3	24	63	29	18	0
3	3	24	56	29	18	0
3	3	28	57	29	23	0
3	3	24	61	29	27	0
3	3	23	62	29	26	0
3	3	26	68	29	27	0
3	3	22	69	29	15	0
3	3	29	70	29	26	0
3	3	23	69	29	27	0
3	3	24	69	29	18	0
3	3	28	23	29	18	0
3	3	30	44	29	27	0
3	3	28	65	29	26	0
3	3	30	63	29	27	0
3	3	29	59	29	24	0
3	3	30	57	29	15	0
3	3	30	64	29	27	0
3	3	29	60	29	27	0
3	3	30	58	29	20	0
3	3	29	63	29	22	0
3	3	30	56	29	17	0
3	3	29	54	29	27	0
3	3	28	66	29	27	0
3	3	30	69	29	23	0
3	3	30	72	29	25	0
6	4	18	63	29	20	0
4	3	22	63	29	21	0
5	3	22	55	29	27	0
5	3	29	57	29	27	0
5	7	25	65	29	22	0
5	3	25	65	29	21	0
5	3	28	56	29	27	0
4	3	24	65	29	20	0
4	3	30	63	29	16	0
4	3	29	53	29	18	0
7	3	26	58	29	23	0
7	3	24	64	29	20	0
3	3	-99	51	30	23	0
3	3	20	-99	30	18	0
3	3	18	44	30	27	0
3	3	18	44	30	18	0
3	3	18	44	30	18	0
3	3	18	44	30	18	0
3	3	18	44	30	27	0
3	3	18	44	30	18	0
3	3	18	44	30	18	0
3	3	18	44	30	18	0
3	3	18	44	30	18	0
3	3	18	44	30	18	0
3	3	15	38	30	27	0
3	3	18	60	30	18	0
3	3	19	59	30	17	0
3	3	18	64	30	15	0
3	3	21	64	30	18	0
3	3	12	66	30	18	0
3	3	20	55	30	18	0
3	3	18	55	30	18	0
3	3	18	57	30	18	0
3	4	18	55	30	18	0
3	3	18	66	30	18	0
3	3	18	58	30	21	0
1	1	18	53	30	26	0
3	3	22	59	30	20	0
3	3	18	54	30	18	0
3	3	20	66	30	18	0
3	3	18	52	30	27	0
3	3	18	66	30	18	0
3	3	23	-99	30	26	0
3	3	24	-99	30	18	0
3	3	25	-99	30	18	0
3	3	27	49	30	18	0
3	3	21	44	30	14	0
3	3	27	44	30	18	0
3	3	24	46	30	19	0
3	3	24	48	30	18	0
3	3	27	44	30	18	0
3	3	24	44	30	18	0
3	3	24	48	30	18	0
3	3	29	44	30	27	0
3	3	20	49	30	18	0
3	3	24	49	30	19	0
3	3	24	44	30	18	0
3	3	24	44	30	18	0
3	3	24	45	30	18	0
3	3	22	44	30	21	0
3	3	22	35	30	18	0
3	3	25	47	30	24	0
3	3	21	44	30	18	0
3	3	22	44	30	24	0
3	3	24	45	30	27	0
3	3	21	50	30	27	0
3	3	24	55	30	22	0
3	3	24	64	30	27	0
3	3	24	66	30	18	0
3	3	23	56	30	27	0
3	3	24	66	30	18	0
3	3	24	61	30	22	0
3	3	27	53	30	27	0
3	3	24	66	30	18	0
3	3	24	65	30	27	0
3	3	23	53	30	27	0
3	3	24	66	30	18	0
3	3	23	53	30	18	0
3	3	24	68	30	20	0
3	3	24	66	30	18	0
3	3	24	66	30	27	0
3	3	24	66	30	27	0
3	3	24	55	30	27	0
3	3	24	66	30	18	0
3	3	29	66	30	24	0
3	3	24	68	30	16	0
3	4	24	64	30	17	0
3	3	24	64	30	18	0
3	3	24	66	30	24	0
3	3	26	66	30	27	0
3	3	24	66	30	27	0
3	3	24	66	30	18	0
3	3	24	66	30	18	0
3	3	22	64	30	27	0
3	3	21	65	30	27	0
3	3	27	57	30	20	0
3	3	24	64	30	21	0
3	3	24	66	30	27	0
3	3	24	55	30	18	0
3	3	28	68	30	26	0
3	3	21	60	30	22	0
3	3	28	68	30	26	0
3	3	22	63	30	21	0
3	3	24	66	30	18	0
3	3	28	68	30	26	0
3	3	24	61	30	18	0
3	3	25	63	30	18	0
3	3	24	62	30	27	0
3	3	27	68	30	24	0
3	3	27	65	30	25	0
3	6	24	66	30	18	0
3	3	26	53	30	18	0
3	3	20	66	30	18	0
3	3	24	65	30	27	0
3	3	24	54	30	18	0
3	3	22	65	30	20	0
3	3	24	66	30	18	0
3	3	23	54	30	18	0
3	3	24	63	30	27	0
3	3	28	63	30	24	0
3	3	24	60	30	20	0
3	3	24	57	30	20	0
3	3	24	66	30	27	0
3	3	23	53	30	18	0
3	3	25	62	30	19	0
3	9	23	56	30	20	0
3	2	23	65	30	27	0
3	3	20	66	30	27	0
3	3	24	64	30	18	0
3	3	24	66	30	19	0
3	3	24	57	30	18	0
3	3	24	66	30	18	0
3	3	24	58	30	18	0
3	3	24	62	30	18	0
3	3	27	59	30	26	0
3	3	24	66	30	27	0
3	3	24	66	30	27	0
3	3	24	58	30	23	0
3	3	27	66	30	18	0
3	3	20	66	30	18	0
3	3	22	65	30	18	0
3	3	24	67	30	27	0
3	3	24	53	30	23	0
3	3	24	66	30	27	0
3	3	24	63	30	17	0
3	3	24	66	30	18	0
3	3	24	57	30	19	0
3	3	24	56	30	18	0
3	3	27	57	30	26	0
3	3	24	66	30	18	0
3	3	21	60	30	20	0
3	3	24	67	30	27	0
3	3	25	64	30	27	0
3	3	24	66	30	27	0
3	3	25	59	30	21	0
3	3	20	55	30	18	0
3	3	24	53	30	27	0
3	3	26	65	30	27	0
3	3	24	61	30	27	0
3	3	23	67	30	27	0
3	3	29	66	30	25	0
3	3	20	61	30	22	0
3	3	24	66	30	27	0
3	3	25	66	30	25	0
3	3	22	62	30	21	0
3	3	24	66	30	18	0
3	3	24	66	30	27	0
3	3	23	66	30	19	0
3	3	24	50	30	18	0
3	3	22	61	30	25	0
3	3	24	66	30	27	0
3	3	27	63	30	27	0
3	3	22	58	30	27	0
3	3	24	60	30	19	0
3	3	24	66	30	13	0
3	3	24	66	30	27	0
3	3	24	61	30	18	0
3	3	24	66	30	27	0
3	3	25	58	30	22	0
3	3	24	66	30	27	0
3	3	24	66	30	27	0
3	3	23	64	30	18	0
3	3	21	58	30	22	0
3	3	24	66	30	27	0
3	3	24	52	30	24	0
3	3	24	66	30	27	0
3	3	23	67	30	15	0
3	3	27	64	30	24	0
3	3	24	66	30	18	0
3	3	24	66	30	26	0
3	3	24	66	30	18	0
3	3	24	66	30	18	0
3	3	26	66	30	25	0
3	3	25	56	30	19	0
3	3	24	57	30	26	0
3	3	27	66	30	25	0
3	3	24	64	30	27	0
3	3	29	63	30	25	0
3	3	25	61	30	27	0
3	3	24	62	30	27	0
3	3	26	64	30	26	0
3	3	26	63	30	18	0
3	3	23	57	30	27	0
3	3	24	51	30	27	0
3	3	24	65	30	27	0
3	3	24	58	30	27	0
3	3	26	64	30	26	0
3	3	23	58	30	27	0
3	3	24	66	30	27	0
3	3	26	63	30	17	0
3	3	24	63	30	27	0
3	3	24	65	30	25	0
3	3	27	67	30	18	0
3	3	25	66	30	25	0
3	3	26	64	30	26	0
3	3	24	65	30	25	0
3	4	25	65	30	27	0
3	3	24	66	30	18	0
3	3	24	55	30	18	0
3	3	26	63	30	19	0
3	3	26	67	30	19	0
3	3	25	64	30	21	0
3	3	24	64	30	27	0
3	3	24	63	30	26	0
3	3	27	63	30	18	0
3	3	24	63	30	18	0
3	3	24	66	30	18	0
3	3	24	66	30	18	0
3	3	24	64	30	19	0
3	3	24	66	30	18	0
3	3	26	66	30	20	0
3	3	27	63	30	25	0
3	3	26	56	30	24	0
3	3	24	63	30	26	0
3	3	24	58	30	26	0
3	3	25	67	30	27	0
3	4	24	59	30	18	0
3	3	24	66	30	18	0
3	3	24	63	30	18	0
3	3	25	60	30	18	0
3	3	24	60	30	22	0
3	3	23	55	30	18	0
3	3	24	66	30	18	0
3	3	24	66	30	18	0
3	3	24	56	30	19	0
3	3	24	66	30	22	0
3	3	24	66	30	18	0
3	3	28	55	30	20	0
3	3	24	63	30	24	0
3	3	26	60	30	24	0
3	3	24	55	30	18	0
3	3	22	55	30	18	0
3	3	27	63	30	21	0
3	3	23	64	30	26	0
3	3	21	55	30	18	0
3	3	23	54	30	18	0
3	3	25	67	30	27	0
3	3	23	64	30	18	0
3	3	27	66	30	24	0
3	3	24	66	30	18	0
3	3	24	60	30	27	0
3	3	24	62	30	18	0
3	3	24	66	30	26	0
3	3	26	61	30	16	0
3	3	27	60	30	18	0
3	3	26	63	30	25	0
3	3	24	66	30	19	0
3	3	24	64	30	27	0
3	3	24	66	30	27	0
3	3	25	64	30	26	0
3	3	26	65	30	23	0
3	3	24	57	30	25	0
3	3	24	66	30	27	0
3	3	24	66	30	27	0
3	3	24	58	30	27	0
3	3	26	65	30	26	0
3	3	24	62	30	18	0
3	3	24	66	30	27	0
3	3	24	66	30	18	0
3	3	24	66	30	18	0
3	3	24	62	30	27	0
3	3	24	62	30	27	0
3	3	24	66	30	27	0
3	3	24	57	30	18	0
3	3	24	64	30	18	0
3	3	27	66	30	27	0
3	3	23	57	30	24	0
3	3	28	63	30	25	0
3	3	24	66	30	18	0
3	3	24	66	30	27	0
3	3	27	63	30	27	0
3	3	24	68	30	27	0
3	3	23	55	30	24	0
3	3	24	64	30	27	0
3	3	23	61	30	22	0
3	3	24	62	30	9	0
3	3	26	58	30	18	0
3	3	25	64	30	15	0
3	3	22	61	30	19	0
3	3	24	66	30	18	0
3	3	24	66	30	18	0
3	3	23	64	30	25	0
3	9	24	66	30	27	0
3	3	27	62	30	18	0
3	3	23	57	30	18	0
3	3	24	66	30	18	0
3	3	25	65	30	18	0
3	3	24	64	30	27	0
3	3	24	66	30	18	0
3	3	24	66	30	27	0
3	3	24	66	30	26	0
3	3	24	70	30	27	0
3	3	24	77	30	27	0
3	3	24	77	30	27	0
3	3	25	70	30	25	0
3	3	24	77	30	27	0
3	3	29	59	30	18	0
3	3	30	61	30	18	0
3	3	30	62	30	18	0
3	3	29	66	30	26	0
3	3	30	54	30	18	0
3	3	29	66	30	27	0
3	3	30	64	30	19	0
3	3	29	63	30	23	0
3	3	28	52	30	27	0
3	3	30	61	30	26	0
3	3	30	63	30	18	0
3	3	30	66	30	23	0
3	3	30	57	30	18	0
3	3	30	66	30	18	0
3	3	30	66	30	18	0
3	3	30	63	30	27	0
3	3	30	55	30	26	0
3	3	29	55	30	22	0
3	3	30	55	30	18	0
3	3	30	55	30	18	0
3	3	28	51	30	11	0
3	3	30	66	30	25	0
3	3	30	66	30	27	0
3	3	30	65	30	21	0
3	3	29	59	30	26	0
3	3	29	59	30	24	0
3	3	30	65	30	21	0
3	3	30	66	30	25	0
3	3	30	56	30	25	0
3	3	30	66	30	27	0
3	3	30	62	30	18	0
3	3	30	61	30	27	0
3	3	30	66	30	27	0
3	3	30	63	30	18	0
3	3	30	66	30	26	0
3	3	30	61	30	23	0
3	3	29	66	30	21	0
3	3	30	65	30	25	0
3	3	30	63	30	18	0
3	3	30	61	30	27	0
3	3	30	68	30	25	0
3	3	30	60	30	27	0
3	3	29	67	30	18	0
3	3	29	58	30	27	0
3	3	30	68	30	27	0
3	3	29	64	30	17	0
3	3	30	66	30	27	0
3	3	30	61	30	22	0
3	3	29	62	30	27	0
3	3	30	63	30	25	0
3	3	30	66	30	27	0
3	3	29	62	30	25	0
3	3	30	55	30	27	0
3	3	30	62	30	27	0
3	3	30	53	30	25	0
3	3	30	59	30	27	0
3	3	28	66	30	27	0
3	3	30	68	30	27	0
3	3	30	66	30	27	0
3	3	30	71	30	18	0
3	3	30	77	30	27	0
3	3	30	70	30	27	0
3	3	30	73	30	27	0
3	3	30	69	30	19	0
3	3	30	74	30	20	0
3	3	30	70	30	26	0
3	3	30	77	30	27	0
3	3	29	75	30	25	0
3	3	30	69	30	27	0
3	12	30	74	30	27	0
3	3	30	71	30	26	0
3	3	30	69	30	24	0
4	3	18	44	30	18	0
5	3	18	66	30	27	0
5	2	18	55	30	18	0
4	3	18	55	30	18	0
5	3	21	54	30	16	0
5	5	18	54	30	26	0
5	5	18	54	30	18	0
6	4	18	58	30	17	0
4	3	24	44	30	18	0
6	9	24	66	30	17	0
5	6	24	55	30	18	0
5	3	24	66	30	24	0
5	3	24	66	30	18	0
4	3	24	66	30	18	0
5	7	24	66	30	18	0
4	3	24	52	30	18	0
5	3	24	66	30	27	0
4	3	24	58	30	20	0
4	2	24	66	30	27	0
4	3	24	63	30	24	0
5	3	24	54	30	18	0
6	4	24	52	30	17	0
4	4	22	65	30	20	0
4	2	24	66	30	26	0
5	3	24	58	30	18	0
4	3	21	61	30	23	0
4	3	24	64	30	18	0
4	3	21	57	30	26	0
5	5	24	57	30	17	0
4	3	24	50	30	26	0
4	3	24	55	30	18	0
5	3	24	58	30	18	0
6	5	24	64	30	18	0
4	3	26	59	30	21	0
5	3	27	63	30	26	0
4	4	24	64	30	18	0
5	3	24	55	30	18	0
4	2	25	66	30	26	0
4	3	28	66	30	27	0
4	3	24	66	30	25	0
4	3	21	66	30	27	0
5	3	24	66	30	27	0
4	3	28	52	30	19	0
4	3	27	60	30	24	0
5	3	24	61	30	26	0
4	3	27	57	30	25	0
4	3	28	69	30	26	0
5	7	24	69	30	18	0
5	3	27	72	30	19	0
4	4	28	-99	30	26	0
4	3	30	58	30	27	0
4	3	30	64	30	17	0
5	3	30	65	30	18	0
5	3	29	59	30	25	0
4	3	27	65	30	24	0
4	3	30	55	30	26	0
8	3	18	53	30	20	0
9	5	20	60	30	20	0
7	7	28	55	30	16	0
7	3	23	68	30	27	0
7	3	24	66	30	26	0
7	3	24	66	30	18	0
7	3	24	62	30	27	0
11	4	24	50	30	18	0
7	5	21	67	30	18	0
9	3	30	60	30	27	0
3	3	22	-99	31	18	0
3	3	20	59	31	21	0
3	3	12	65	31	26	0
3	3	23	39	31	22	0
3	3	24	44	31	27	0
3	3	28	68	31	21	0
3	3	21	66	31	27	0
3	3	24	58	31	27	0
3	3	25	68	31	27	0
3	3	26	60	31	27	0
3	3	25	61	31	18	0
3	3	20	56	31	26	0
3	3	26	63	31	27	0
3	3	24	66	31	18	0
3	3	25	50	31	22	0
3	5	24	67	31	18	0
3	3	24	68	31	24	0
3	3	28	65	31	26	0
3	3	27	68	31	20	0
3	3	27	68	31	20	0
3	3	30	65	31	18	0
3	3	24	66	31	18	0
3	3	24	58	31	27	0
3	3	22	58	31	27	0
3	3	24	62	31	27	0
3	3	22	68	31	18	0
3	3	28	63	31	25	0
3	3	27	63	31	18	0
3	6	23	63	31	23	0
3	3	26	64	31	27	0
3	3	25	68	31	27	0
3	3	25	63	31	23	0
3	3	25	66	31	24	0
3	3	24	66	31	23	0
3	3	24	64	31	25	0
3	3	25	67	31	20	0
3	3	25	66	31	27	0
3	3	28	66	31	26	0
3	3	23	59	31	20	0
3	3	25	63	31	24	0
3	3	23	63	31	19	0
3	3	24	68	31	26	0
3	3	25	66	31	26	0
3	3	25	73	31	27	0
3	3	23	69	31	27	0
3	3	29	49	31	26	0
3	3	30	44	31	26	0
3	3	29	64	31	27	0
3	3	29	64	31	20	0
3	3	29	67	31	26	0
3	3	30	59	31	27	0
3	3	28	68	31	27	0
3	3	30	67	31	27	0
3	3	29	66	31	24	0
3	3	30	63	31	27	0
3	3	30	66	31	27	0
3	3	28	62	31	21	0
3	3	30	67	31	27	0
3	3	30	73	31	26	0
3	3	30	74	31	27	0
3	3	30	70	31	25	0
3	3	30	74	31	27	0
3	3	30	69	31	27	0
3	3	30	71	31	27	0
3	3	30	70	31	27	0
3	3	29	72	31	27	0
6	6	26	64	31	22	0
4	5	26	53	31	25	0
5	4	24	66	31	18	0
4	3	25	66	31	25	0
4	3	24	66	31	18	0
4	3	26	64	31	27	0
5	3	24	64	31	22	0
4	3	30	63	31	25	0
4	3	28	55	31	24	0
5	7	23	67	31	23	0
5	3	28	64	31	24	0
4	3	30	66	31	20	0
4	3	30	66	31	26	0
7	3	28	68	31	25	0
3	3	26	61	32	21	0
3	3	24	60	32	26	0
3	3	22	53	32	24	0
3	3	27	66	32	22	0
3	3	26	62	32	27	0
3	3	23	50	32	20	0
3	3	29	62	32	22	0
3	3	27	63	32	19	0
3	3	29	66	32	24	0
3	3	23	59	32	27	0
3	3	26	63	32	26	0
3	3	27	61	32	27	0
3	4	27	65	32	18	0
3	3	25	63	32	23	0
3	3	24	66	32	21	0
3	3	25	66	32	27	0
3	3	24	64	32	20	0
3	3	28	67	32	27	0
3	3	26	67	32	27	0
3	3	26	66	32	27	0
3	3	26	62	32	25	0
3	3	24	73	32	26	0
3	3	26	77	32	20	0
3	3	28	69	32	25	0
3	3	26	69	32	21	0
3	3	25	69	32	23	0
3	3	29	69	32	27	0
3	3	20	73	32	26	0
3	3	30	71	32	27	0
3	3	30	66	32	27	0
3	3	30	67	32	27	0
3	3	28	64	32	25	0
3	3	27	63	32	26	0
3	3	30	62	32	27	0
3	3	30	65	32	26	0
3	3	30	72	32	27	0
3	3	30	73	32	27	0
3	3	30	73	32	26	0
3	3	30	71	32	27	0
3	3	30	69	32	24	0
3	3	30	73	32	27	0
4	3	26	66	32	25	0
4	3	27	57	32	21	0
5	5	26	58	32	24	0
4	3	24	63	32	27	0
4	3	28	63	32	27	0
4	3	28	69	32	25	0
4	3	25	69	32	25	0
4	4	30	66	32	25	0
4	3	29	54	32	18	0
4	2	28	63	32	27	0
4	6	30	75	32	27	0
3	3	19	66	33	24	0
3	3	22	43	33	23	0
3	3	24	56	33	22	0
3	3	24	59	33	25	0
3	3	24	64	33	19	0
3	3	24	66	33	27	0
3	3	25	60	33	26	0
3	3	24	66	33	27	0
3	3	26	68	33	21	0
3	3	24	66	33	27	0
3	3	22	61	33	24	0
3	3	25	59	33	20	0
3	3	26	65	33	26	0
3	3	29	66	33	18	0
3	3	25	61	33	27	0
3	3	28	64	33	23	0
3	3	23	64	33	25	0
3	3	24	67	33	27	0
3	3	28	59	33	27	0
3	3	28	67	33	24	0
3	3	25	66	33	27	0
3	3	22	55	33	25	0
3	3	30	64	33	24	0
3	3	28	64	33	23	0
3	3	24	77	33	27	0
3	3	24	70	33	26	0
3	3	26	69	33	26	0
3	3	28	69	33	25	0
3	3	28	70	33	23	0
3	3	24	71	33	21	0
3	3	30	63	33	27	0
3	3	30	66	33	27	0
3	3	30	60	33	27	0
3	3	30	68	33	24	0
3	3	29	61	33	19	0
3	3	30	65	33	20	0
3	3	30	67	33	27	0
3	3	30	72	33	27	0
3	3	30	70	33	27	0
3	3	30	70	33	27	0
3	3	29	73	33	27	0
3	3	29	70	33	27	0
3	3	30	70	33	26	0
3	3	30	72	33	26	0
5	3	24	22	33	27	0
5	4	26	63	33	26	0
5	4	24	63	33	27	0
5	3	21	53	33	18	0
5	3	24	66	33	27	0
5	4	28	63	33	23	0
4	3	27	65	33	27	0
4	3	30	65	33	20	0
5	3	29	64	33	27	0
7	10	29	71	33	27	0
3	3	26	-99	34	22	0
3	3	26	62	34	23	0
3	3	25	53	34	20	0
3	3	28	65	34	26	0
3	3	18	66	34	23	0
3	3	27	66	34	25	0
3	3	27	68	34	23	0
3	3	21	56	34	23	0
3	3	29	66	34	24	0
3	3	26	60	34	21	0
3	3	28	63	34	21	0
3	3	26	56	34	26	0
3	3	26	56	34	26	0
3	3	24	62	34	25	0
3	3	28	68	34	25	0
3	3	24	66	34	18	0
3	3	29	66	34	27	0
3	3	27	68	34	27	0
3	3	25	67	34	20	0
3	3	27	66	34	18	0
3	5	24	77	34	27	0
3	3	24	71	34	27	0
3	3	30	65	34	23	0
3	3	29	64	34	23	0
3	3	29	62	34	27	0
3	5	30	67	34	25	0
3	3	29	66	34	25	0
3	3	29	63	34	26	0
3	3	30	66	34	24	0
3	3	30	60	34	23	0
3	3	30	66	34	27	0
3	3	30	66	34	27	0
3	3	30	61	34	27	0
3	3	30	63	34	27	0
3	3	29	69	34	27	0
3	3	29	72	34	25	0
3	3	28	70	34	27	0
3	3	30	77	34	27	0
4	3	24	65	34	22	0
4	3	28	65	34	20	0
4	3	27	66	34	18	0
5	3	25	57	34	22	0
6	3	27	67	34	24	0
4	3	29	70	34	23	0
5	4	29	66	34	27	0
4	3	29	70	34	27	0
7	6	24	72	34	25	0
3	3	23	49	35	23	0
3	3	23	65	35	27	0
3	3	27	65	35	27	0
3	3	27	66	35	27	0
3	3	26	62	35	27	0
3	5	20	55	35	21	0
3	3	27	57	35	24	0
3	3	29	52	35	21	0
3	3	25	65	35	20	0
3	3	26	62	35	25	0
3	3	26	66	35	24	0
3	3	23	65	35	24	0
3	3	25	67	35	26	0
3	3	25	65	35	27	0
3	3	22	56	35	20	0
3	4	22	63	35	22	0
3	3	28	66	35	26	0
3	5	26	75	35	23	0
3	11	26	69	35	20	0
3	3	25	71	35	27	0
3	3	26	69	35	27	0
3	3	30	47	35	24	0
3	3	27	66	35	24	0
3	3	29	56	35	21	0
3	3	30	60	35	27	0
3	3	30	65	35	27	0
3	3	30	66	35	25	0
3	3	29	64	35	27	0
3	3	30	68	35	27	0
3	5	30	61	35	21	0
3	3	30	68	35	25	0
3	3	30	65	35	27	0
3	3	30	65	35	27	0
3	3	30	65	35	27	0
3	3	30	66	35	24	0
3	3	30	65	35	25	0
3	3	29	64	35	27	0
3	3	30	68	35	27	0
3	3	29	77	35	27	0
3	3	30	73	35	26	0
3	4	30	76	35	20	0
3	3	30	69	35	23	0
3	3	30	70	35	27	0
3	3	30	73	35	27	0
5	5	27	61	35	24	0
5	7	21	71	35	27	0
4	3	27	74	35	22	0
8	3	30	69	35	25	0
3	3	18	62	36	25	0
3	3	23	60	36	20	0
3	3	21	64	36	25	0
3	3	28	62	36	26	0
3	3	24	66	36	27	0
3	3	23	63	36	27	0
3	3	26	65	36	25	0
3	3	27	68	36	27	0
3	3	27	60	36	26	0
3	5	23	66	36	25	0
3	3	23	64	36	24	0
3	3	28	71	36	27	0
3	3	24	70	36	22	0
3	3	28	70	36	21	0
3	3	28	77	36	27	0
3	3	30	67	36	27	0
3	3	30	68	36	27	0
3	3	30	64	36	24	0
3	3	28	63	36	20	0
3	3	30	66	36	27	0
3	3	30	71	36	27	0
3	3	30	70	36	27	0
3	3	30	71	36	27	0
3	3	30	74	36	26	0
3	3	28	73	36	27	0
3	3	30	72	36	25	0
3	3	30	72	36	27	0
4	3	26	58	36	23	0
6	3	29	77	36	27	0
4	3	26	69	36	23	0
4	3	30	68	36	27	0
3	3	25	64	37	25	0
3	3	25	62	37	26	0
3	13	26	66	37	24	0
3	3	28	65	37	27	0
3	3	30	64	37	27	0
3	3	25	68	37	22	0
3	3	29	67	37	27	0
3	3	28	65	37	25	0
3	3	28	69	37	27	0
3	3	27	74	37	23	0
3	3	26	77	37	27	0
3	3	29	68	37	27	0
3	3	29	67	37	27	0
3	7	30	62	37	27	0
3	3	27	64	37	22	0
3	3	30	62	37	27	0
3	3	30	68	37	27	0
3	3	29	66	37	27	0
3	3	30	68	37	26	0
3	3	30	65	37	25	0
3	3	30	64	37	27	0
3	3	30	71	37	27	0
3	3	30	75	37	27	0
3	3	30	71	37	25	0
3	3	30	77	37	26	0
3	3	29	69	37	27	0
3	3	30	72	37	27	0
3	3	30	76	37	25	0
3	3	29	69	37	27	0
3	3	30	74	37	27	0
3	3	30	71	37	27	0
3	3	30	70	37	27	0
5	3	26	59	37	26	0
5	5	30	66	37	27	0
4	3	30	67	37	26	0
5	3	29	77	37	27	0
5	5	25	69	37	20	0
4	3	28	77	37	27	0
4	3	29	67	37	27	0
4	3	30	77	37	25	0
7	6	29	74	37	27	0
3	3	24	66	38	24	0
3	3	24	67	38	20	0
3	3	26	64	38	24	0
3	3	28	63	38	26	0
3	3	27	77	38	27	0
3	3	27	74	38	27	0
3	3	29	73	38	25	0
3	3	28	70	38	27	0
3	3	27	71	38	25	0
3	3	28	71	38	25	0
3	3	26	76	38	27	0
3	3	30	61	38	27	0
3	3	30	64	38	27	0
3	3	30	62	38	27	0
3	3	30	66	38	26	0
3	3	30	63	38	27	0
3	3	29	68	38	27	0
3	3	29	65	38	26	0
3	5	27	64	38	25	0
3	3	30	73	38	27	0
3	7	30	77	38	27	0
3	3	28	69	38	25	0
3	3	29	73	38	27	0
3	3	28	69	38	25	0
3	3	30	77	38	27	0
3	3	30	73	38	27	0
3	3	30	74	38	27	0
3	3	30	71	38	26	0
3	3	30	70	38	27	0
3	3	29	71	38	24	0
3	3	29	75	38	27	0
3	3	30	75	38	27	0
4	3	26	71	38	23	0
4	3	30	77	38	27	0
5	3	30	69	38	23	0
5	5	30	77	38	27	0
4	3	30	72	38	27	0
5	3	29	72	38	24	0
3	3	28	65	39	26	0
3	3	25	66	39	27	0
3	3	25	66	39	27	0
3	3	29	66	39	27	0
3	3	21	61	39	22	0
3	3	26	61	39	27	0
3	3	26	60	39	27	0
3	3	27	62	39	27	0
3	3	25	68	39	27	0
3	3	30	70	39	26	0
3	3	27	70	39	27	0
3	3	26	77	39	23	0
3	3	24	69	39	27	0
3	3	29	73	39	27	0
3	3	30	56	39	27	0
3	3	28	67	39	23	0
3	3	30	62	39	27	0
3	3	30	66	39	27	0
3	7	30	64	39	27	0
3	3	30	66	39	27	0
3	3	28	68	39	26	0
3	3	29	75	39	27	0
3	3	29	74	39	27	0
3	3	30	75	39	26	0
3	3	30	74	39	27	0
3	3	30	77	39	27	0
3	3	30	75	39	27	0
3	3	30	77	39	27	0
3	3	30	74	39	26	0
3	3	30	77	39	27	0
3	3	30	73	39	26	0
3	3	30	75	39	26	0
3	3	30	72	39	27	0
3	3	30	77	39	27	0
3	3	30	71	39	27	0
3	3	30	77	39	25	0
3	3	30	74	39	27	0
3	3	30	77	39	27	0
3	3	30	70	39	27	0
3	3	30	72	39	27	0
3	3	30	76	39	26	0
3	3	30	72	39	27	0
3	3	30	72	39	27	0
3	3	30	72	39	27	0
3	3	30	72	39	27	0
3	3	30	74	39	27	0
3	3	30	70	39	27	0
3	3	30	72	39	27	0
3	3	30	72	39	27	0
3	3	30	72	39	27	0
3	3	30	72	39	27	0
3	3	30	72	39	27	0
3	3	30	72	39	27	0
4	3	24	66	39	18	0
5	3	29	65	39	27	0
6	7	30	68	39	27	0
6	3	30	74	39	26	0
4	3	30	74	39	27	0
3	3	24	50	40	27	0
3	3	12	44	40	27	0
3	3	10	56	40	27	0
3	3	24	44	40	27	0
3	3	24	44	40	27	0
3	3	21	47	40	16	0
3	4	23	63	40	22	0
3	3	24	66	40	18	0
3	3	24	63	40	27	0
3	3	26	66	40	24	0
3	3	25	68	40	27	0
3	3	24	68	40	27	0
3	3	26	63	40	23	0
3	3	29	63	40	27	0
3	3	24	64	40	27	0
3	3	28	62	40	27	0
3	3	26	66	40	27	0
3	3	27	64	40	26	0
3	3	27	65	40	27	0
3	3	28	50	40	22	0
3	3	25	67	40	27	0
3	3	24	63	40	18	0
3	3	28	67	40	27	0
3	3	28	68	40	27	0
3	3	24	66	40	27	0
3	3	18	77	40	27	0
3	3	25	70	40	27	0
3	3	24	77	40	27	0
3	3	24	77	40	27	0
3	3	25	71	40	25	0
3	3	28	77	40	27	0
3	3	30	75	40	27	0
3	3	29	76	40	27	0
3	3	26	77	40	24	0
3	4	26	77	40	27	0
3	3	24	77	40	18	0
3	3	30	11	40	27	0
3	3	30	11	40	27	0
3	3	30	44	40	27	0
3	3	29	11	40	27	0
3	3	30	55	40	27	0
3	3	30	67	40	27	0
3	3	30	66	40	27	0
3	3	30	65	40	27	0
3	3	29	65	40	26	0
3	3	30	66	40	27	0
3	3	30	66	40	27	0
3	3	30	66	40	27	0
3	9	30	55	40	18	0
3	2	30	61	40	27	0
3	3	30	66	40	27	0
3	3	30	64	40	27	0
3	3	30	67	40	27	0
3	3	30	66	40	27	0
3	3	30	66	40	27	0
3	3	30	67	40	27	0
3	3	30	64	40	27	0
3	3	29	68	40	25	0
3	3	28	66	40	27	0
3	3	29	64	40	27	0
3	3	30	66	40	27	0
3	3	30	64	40	26	0
3	3	30	65	40	27	0
3	3	30	65	40	27	0
3	3	30	66	40	26	0
3	3	29	67	40	27	0
3	3	30	67	40	27	0
3	3	30	66	40	27	0
3	3	30	57	40	27	0
3	3	30	58	40	27	0
3	3	30	65	40	26	0
3	3	30	64	40	27	0
3	3	30	65	40	27	0
3	3	30	66	40	27	0
3	3	30	77	40	27	0
3	3	30	77	40	27	0
3	15	30	77	40	27	0
3	3	30	77	40	27	0
3	3	30	77	40	27	0
3	3	30	77	40	27	0
3	3	30	76	40	27	0
3	3	29	77	40	27	0
3	3	30	77	40	27	0
3	5	30	77	40	27	0
3	3	30	75	40	27	0
3	3	30	77	40	27	0
3	9	30	77	40	27	0
3	3	30	77	40	27	0
3	3	30	77	40	27	0
3	3	30	77	40	27	0
3	3	30	77	40	27	0
3	3	30	77	40	27	0
3	3	30	77	40	27	0
3	3	30	77	40	27	0
3	3	30	77	40	27	0
3	3	28	77	40	27	0
3	3	30	72	40	25	0
3	3	30	77	40	27	0
3	3	29	77	40	26	0
3	3	30	77	40	27	0
3	3	30	77	40	27	0
3	3	30	77	40	26	0
3	3	30	75	40	27	0
3	3	30	70	40	27	0
3	3	30	77	40	27	0
3	3	29	75	40	27	0
3	5	28	77	40	27	0
3	3	30	77	40	27	0
3	3	30	72	40	27	0
3	3	30	77	40	27	0
3	3	30	73	40	27	0
3	3	30	71	40	27	0
3	3	30	73	40	27	0
3	3	30	77	40	27	0
3	3	30	77	40	27	0
3	3	30	76	40	27	0
3	3	30	77	40	27	0
3	3	30	77	40	27	0
3	3	30	77	40	27	0
3	3	30	77	40	27	0
3	3	30	77	40	27	0
3	3	30	77	40	27	0
3	3	30	77	40	27	0
3	3	30	77	40	27	0
3	3	30	77	40	27	0
3	3	30	77	40	27	0
3	3	30	70	40	26	0
3	3	30	77	40	27	0
3	3	30	77	40	27	0
3	3	30	75	40	27	0
3	3	30	69	40	27	0
3	3	30	77	40	27	0
3	3	30	70	40	27	0
3	3	30	72	40	26	0
3	3	30	77	40	27	0
3	3	30	77	40	27	0
3	3	30	76	40	26	0
3	3	30	77	40	27	0
3	3	30	74	40	27	0
3	3	30	77	40	27	0
3	3	30	77	40	27	0
3	3	29	69	40	23	0
3	3	30	69	40	27	0
3	3	30	72	40	27	0
3	3	30	73	40	27	0
3	3	29	74	40	27	0
3	3	30	77	40	27	0
3	3	30	77	40	27	0
3	3	30	77	40	27	0
3	3	30	77	40	27	0
3	3	30	77	40	27	0
3	4	30	72	40	27	0
3	3	30	74	40	26	0
3	3	30	77	40	27	0
3	3	30	76	40	27	0
3	3	30	71	40	27	0
3	3	30	77	40	27	0
3	3	30	77	40	27	0
3	3	30	69	40	27	0
3	3	28	71	40	27	0
3	3	30	69	40	27	0
3	3	30	77	40	27	0
3	3	30	77	40	27	0
3	3	30	77	40	27	0
3	3	30	70	40	27	0
3	3	30	77	40	27	0
3	3	30	77	40	27	0
3	3	30	73	40	27	0
3	3	30	75	40	27	0
3	3	30	72	40	27	0
3	3	30	77	40	27	0
3	3	30	77	40	27	0
3	3	30	77	40	27	0
3	3	30	72	40	27	0
3	3	29	71	40	27	0
3	3	30	75	40	26	0
3	3	30	77	40	27	0
3	3	30	77	40	27	0
3	3	30	77	40	27	0
3	3	30	74	40	27	0
3	3	30	74	40	27	0
3	3	30	77	40	27	0
3	3	30	77	40	27	0
3	3	30	72	40	27	0
3	3	30	77	40	27	0
3	3	30	77	40	27	0
3	3	30	71	40	27	0
3	3	30	77	40	27	0
3	3	30	77	40	27	0
3	3	30	74	40	27	0
3	3	30	74	40	27	0
3	3	30	71	40	27	0
3	3	30	77	40	27	0
3	3	30	77	40	27	0
3	3	30	77	40	27	0
3	3	30	77	40	27	0
3	3	30	77	40	27	0
3	3	30	71	40	27	0
3	3	30	77	40	27	0
3	3	30	77	40	27	0
3	3	30	76	40	27	0
3	3	30	76	40	27	0
3	3	30	77	40	27	0
3	3	30	77	40	27	0
3	3	30	77	40	27	0
3	3	30	77	40	27	0
3	3	30	76	40	27	0
3	3	30	77	40	27	0
3	3	30	75	40	27	0
3	3	29	74	40	27	0
3	3	30	77	40	27	0
3	3	30	77	40	27	0
3	3	30	77	40	27	0
3	3	29	77	40	27	0
3	3	30	77	40	27	0
3	3	30	73	40	27	0
3	3	30	77	40	27	0
3	3	30	77	40	27	0
3	3	30	71	40	27	0
3	3	30	77	40	27	0
4	3	6	77	40	27	0
5	3	29	77	40	22	0
5	3	23	71	40	21	0
4	3	30	11	40	27	0
5	3	29	66	40	27	0
6	3	30	64	40	27	0
5	5	30	77	40	27	0
5	3	30	75	40	27	0
4	3	30	76	40	27	0
4	3	30	77	40	27	0
4	3	30	76	40	27	0
5	3	30	75	40	27	0
5	3	30	77	40	27	0
4	3	30	77	40	27	0
5	4	30	75	40	27	0
5	3	30	77	40	27	0
4	4	30	77	40	27	0
10	9	12	55	40	27	0
15	3	17	77	40	27	0
9	4	24	66	40	27	0
7	3	30	49	40	27	0
7	9	30	58	40	22	0
8	3	30	65	40	27	0
7	3	30	60	40	27	0
9	6	30	77	40	27	0
7	3	29	71	40	27	0
3	3	18	63	17	21	1
3	3	26	53	20	17	1
3	3	22	51	20	24	1
4	3	21	43	20	15	1
4	3	29	60	20	22	1
3	3	21	59	21	18	1
3	3	24	52	21	12	1
4	3	23	45	21	14	1
4	3	22	50	21	20	1
4	3	19	55	21	19	1
3	3	18	42	22	16	1
3	3	13	55	22	17	1
3	3	22	46	22	15	1
3	3	24	48	22	14	1
3	3	24	51	22	18	1
3	3	26	65	22	18	1
3	3	27	55	22	18	1
3	3	24	62	22	18	1
3	3	29	51	22	24	1
5	3	22	61	22	17	1
3	3	24	62	23	13	1
3	3	26	50	23	25	1
3	3	28	52	23	18	1
3	4	22	50	23	18	1
3	3	28	52	23	16	1
3	3	23	56	23	19	1
3	3	30	59	23	27	1
3	3	30	50	23	23	1
4	3	24	43	23	17	1
5	3	24	54	23	24	1
7	3	13	47	23	18	1
3	3	16	30	24	6	1
3	3	19	59	24	26	1
3	3	23	54	24	12	1
3	3	24	56	24	17	1
3	3	24	55	24	16	1
3	3	20	57	24	18	1
3	3	24	65	24	20	1
3	3	25	58	24	27	1
3	3	30	50	24	17	1
3	3	28	56	24	18	1
4	3	20	47	24	15	1
5	3	24	60	24	26	1
3	3	14	53	25	16	1
3	3	17	44	25	15	1
3	5	25	52	25	23	1
3	3	27	63	25	18	1
3	3	21	53	25	16	1
3	3	25	54	25	20	1
3	3	26	51	25	22	1
3	3	25	54	25	26	1
3	3	25	53	25	17	1
3	3	26	57	25	21	1
3	3	27	65	25	23	1
3	3	30	70	25	26	1
4	3	20	49	25	18	1
4	3	21	45	25	18	1
4	3	22	55	25	18	1
4	3	30	65	25	19	1
7	5	22	63	25	27	1
3	3	22	43	26	18	1
1	1	28	47	26	17	1
3	3	22	58	26	23	1
3	3	27	52	26	14	1
3	3	24	58	26	19	1
3	3	25	58	26	18	1
3	3	28	63	26	25	1
3	3	23	51	26	23	1
3	4	27	58	26	22	1
3	3	28	54	26	21	1
3	3	29	60	26	22	1
3	3	28	59	26	20	1
3	3	29	53	26	20	1
5	3	18	55	26	16	1
5	3	24	64	26	21	1
4	3	26	61	26	26	1
5	3	21	63	26	27	1
6	7	26	57	26	18	1
3	3	19	40	27	18	1
3	3	18	57	27	25	1
3	3	21	53	27	26	1
3	3	26	54	27	21	1
3	3	20	51	27	20	1
3	3	26	58	27	23	1
3	3	29	63	27	19	1
3	3	24	54	27	17	1
3	3	27	56	27	26	1
3	3	23	58	27	17	1
3	3	29	64	27	24	1
3	3	26	56	27	21	1
3	3	24	56	27	18	1
3	3	27	60	27	27	1
3	3	26	66	27	18	1
3	3	24	53	27	17	1
3	3	24	59	27	18	1
3	3	25	59	27	19	1
3	3	23	52	27	20	1
3	3	30	66	27	26	1
3	3	28	53	27	24	1
3	3	29	59	27	25	1
3	3	28	59	27	22	1
4	3	17	63	27	17	1
6	3	20	56	27	14	1
4	3	22	52	27	18	1
4	3	26	68	27	21	1
5	3	23	59	27	27	1
5	3	29	59	27	22	1
4	4	22	60	27	24	1
3	3	27	47	28	23	1
3	3	22	57	28	21	1
3	3	24	58	28	26	1
3	3	22	59	28	18	1
3	3	28	68	28	22	1
3	3	27	66	28	21	1
3	3	25	62	28	24	1
3	3	21	54	28	20	1
3	3	24	54	28	22	1
3	3	22	52	28	17	1
3	3	26	59	28	24	1
3	3	29	63	28	19	1
3	3	23	66	28	27	1
3	3	26	64	28	22	1
3	3	28	63	28	21	1
3	5	28	62	28	24	1
3	3	29	67	28	25	1
3	3	30	59	28	14	1
3	3	28	59	28	23	1
3	3	28	53	28	18	1
3	3	29	68	28	24	1
5	3	22	48	28	18	1
4	3	24	65	28	22	1
5	5	24	66	28	21	1
5	5	25	63	28	27	1
4	3	24	55	28	18	1
4	3	21	57	28	24	1
3	3	18	58	29	18	1
3	3	20	60	29	14	1
3	3	22	44	29	18	1
3	3	22	62	29	18	1
3	5	28	61	29	26	1
3	3	21	59	29	18	1
3	3	24	56	29	20	1
3	3	26	62	29	21	1
3	3	24	62	29	20	1
3	3	23	59	29	23	1
3	3	27	58	29	27	1
3	3	25	65	29	27	1
3	3	20	57	29	19	1
3	3	23	64	29	17	1
3	3	22	62	29	27	1
3	3	26	63	29	27	1
3	3	26	62	29	20	1
3	3	24	53	29	18	1
3	3	22	64	29	17	1
3	3	22	58	29	18	1
3	3	24	64	29	26	1
3	3	24	61	29	21	1
3	3	23	68	29	27	1
3	3	24	61	29	21	1
3	3	24	59	29	26	1
3	3	29	57	29	24	1
3	3	29	59	29	20	1
3	3	29	62	29	27	1
5	5	24	62	29	17	1
5	3	25	58	29	22	1
4	3	27	60	29	18	1
4	3	22	67	29	26	1
9	3	24	62	29	18	1
3	3	-99	66	30	21	1
3	3	21	56	30	19	1
3	3	18	52	30	18	1
3	3	18	62	30	18	1
3	3	19	59	30	18	1
3	3	18	61	30	27	1
3	3	21	51	30	18	1
3	3	24	64	30	27	1
3	3	24	59	30	18	1
3	3	24	53	30	18	1
3	3	24	64	30	27	1
3	3	25	64	30	26	1
3	3	24	61	30	18	1
3	3	23	56	30	19	1
3	3	23	66	30	26	1
3	3	24	55	30	18	1
3	3	24	60	30	20	1
3	3	24	66	30	26	1
3	3	23	64	30	22	1
3	3	22	68	30	22	1
3	3	21	62	30	27	1
3	3	25	56	30	15	1
3	3	24	55	30	23	1
3	3	23	56	30	22	1
3	3	24	52	30	23	1
3	3	24	55	30	26	1
3	3	28	59	30	25	1
3	3	24	63	30	20	1
3	3	24	66	30	22	1
3	3	24	64	30	27	1
3	3	28	64	30	27	1
3	3	23	65	30	20	1
3	3	28	57	30	18	1
3	3	23	57	30	25	1
3	3	23	61	30	22	1
3	3	24	64	30	19	1
3	3	26	55	30	27	1
3	3	26	66	30	18	1
3	3	22	66	30	21	1
3	3	27	51	30	24	1
3	3	26	62	30	26	1
3	3	24	62	30	23	1
3	3	27	66	30	17	1
3	3	22	64	30	26	1
3	3	23	66	30	25	1
3	3	24	58	30	22	1
3	3	27	66	30	19	1
3	3	26	68	30	18	1
3	4	24	65	30	27	1
3	3	24	51	30	18	1
3	3	24	66	30	27	1
3	3	25	55	30	20	1
3	3	24	62	30	26	1
3	3	24	65	30	18	1
3	3	24	66	30	27	1
3	3	26	62	30	23	1
3	3	24	63	30	17	1
3	4	24	65	30	17	1
3	3	27	64	30	20	1
3	3	23	58	30	18	1
3	3	27	64	30	26	1
3	3	23	58	30	19	1
3	3	25	66	30	20	1
3	3	27	55	30	18	1
3	3	25	61	30	22	1
3	3	26	64	30	27	1
3	3	26	66	30	18	1
3	3	27	57	30	27	1
3	3	20	55	30	26	1
3	3	24	67	30	21	1
3	3	23	56	30	23	1
3	3	29	58	30	27	1
3	3	24	63	30	17	1
3	3	26	69	30	24	1
3	3	24	70	30	18	1
3	7	30	44	30	18	1
3	3	29	67	30	27	1
3	3	28	56	30	22	1
3	3	30	64	30	26	1
3	5	29	63	30	24	1
3	3	29	62	30	26	1
3	3	30	63	30	20	1
3	3	30	61	30	27	1
3	3	29	65	30	26	1
3	3	29	66	30	22	1
3	3	30	62	30	26	1
3	3	30	64	30	27	1
3	3	30	66	30	26	1
3	3	28	59	30	27	1
3	3	28	63	30	21	1
3	3	29	66	30	27	1
3	3	30	63	30	26	1
3	3	30	66	30	27	1
3	3	29	70	30	21	1
3	3	30	70	30	24	1
5	2	19	44	30	18	1
4	5	11	33	30	27	1
4	3	24	62	30	19	1
5	4	26	62	30	19	1
4	2	23	60	30	18	1
6	1	20	66	30	24	1
6	4	23	65	30	19	1
5	3	23	56	30	18	1
5	3	22	51	30	24	1
4	3	26	63	30	18	1
5	7	24	64	30	26	1
5	3	24	60	30	22	1
5	3	28	64	30	20	1
4	2	29	57	30	17	1
4	3	27	65	30	21	1
5	5	27	63	30	27	1
4	3	29	69	30	25	1
5	3	30	56	30	27	1
4	3	29	65	30	18	1
7	3	23	65	30	22	1
3	3	25	63	31	25	1
3	3	28	63	31	24	1
3	3	25	51	31	17	1
1	2	23	59	31	19	1
3	3	30	63	31	21	1
3	3	25	67	31	27	1
3	3	26	63	31	16	1
3	3	28	57	31	27	1
3	3	24	67	31	27	1
3	3	23	65	31	26	1
3	3	23	69	31	11	1
3	3	28	69	31	21	1
3	3	30	65	31	23	1
3	3	29	66	31	24	1
3	3	30	63	31	20	1
3	3	30	56	31	27	1
3	3	29	60	31	22	1
3	3	30	67	31	27	1
3	3	29	60	31	27	1
3	3	29	65	31	27	1
3	3	30	65	31	27	1
3	3	30	67	31	27	1
3	3	30	73	31	27	1
3	4	29	71	31	23	1
4	5	14	54	31	15	1
5	3	27	65	31	27	1
4	4	25	69	31	24	1
5	3	30	67	31	23	1
3	3	22	44	32	19	1
3	3	27	65	32	25	1
3	3	24	64	32	26	1
3	3	26	65	32	25	1
3	3	26	63	32	22	1
3	3	25	57	32	18	1
3	3	25	65	32	26	1
3	3	24	58	32	14	1
3	3	29	59	32	25	1
3	3	27	62	32	26	1
3	3	27	61	32	25	1
3	3	28	66	32	21	1
3	3	26	68	32	26	1
3	-99	26	69	32	24	1
3	3	27	71	32	27	1
3	3	30	-99	32	25	1
3	3	29	64	32	27	1
3	3	30	65	32	24	1
3	3	28	61	32	24	1
3	3	28	68	32	23	1
3	3	28	66	32	27	1
3	3	29	70	32	25	1
3	3	30	77	32	27	1
3	3	30	70	32	26	1
3	3	30	73	32	26	1
6	3	30	51	32	27	1
6	3	30	51	32	27	1
4	3	25	55	32	24	1
4	3	24	65	32	18	1
4	3	26	60	32	20	1
4	3	29	63	32	20	1
4	3	29	69	32	24	1
3	3	28	-99	33	23	1
3	3	24	65	33	25	1
3	3	27	60	33	23	1
3	3	22	58	33	22	1
3	3	24	59	33	22	1
3	3	28	66	33	25	1
3	3	27	65	33	19	1
3	3	27	60	33	26	1
3	3	26	64	33	27	1
3	3	24	69	33	25	1
3	3	27	69	33	27	1
3	3	30	65	33	26	1
3	3	30	66	33	27	1
3	3	30	66	33	25	1
3	3	30	71	33	27	1
3	3	30	69	33	25	1
3	3	30	69	33	21	1
5	6	27	68	33	26	1
4	7	28	65	33	25	1
6	9	23	69	33	21	1
5	3	29	72	33	27	1
4	2	30	74	33	25	1
4	3	30	70	33	26	1
7	7	24	63	33	21	1
3	3	18	59	34	27	1
3	3	20	58	34	13	1
3	3	24	67	34	24	1
3	3	25	65	34	23	1
3	3	27	65	34	22	1
3	3	21	59	34	22	1
3	3	24	64	34	26	1
3	3	24	51	34	24	1
3	3	26	67	34	27	1
3	3	29	66	34	25	1
3	3	26	65	34	25	1
3	3	27	60	34	27	1
3	3	28	72	34	23	1
3	3	30	68	34	27	1
3	3	29	61	34	27	1
3	3	29	63	34	19	1
3	3	29	65	34	26	1
3	3	30	66	34	27	1
3	3	30	69	34	23	1
6	3	26	73	34	25	1
3	3	29	66	35	27	1
3	3	23	66	35	23	1
3	3	25	61	35	22	1
3	3	26	61	35	23	1
3	3	28	73	35	25	1
3	3	26	70	35	26	1
3	3	25	69	35	22	1
3	3	27	77	35	24	1
3	3	28	74	35	23	1
3	3	30	67	35	27	1
3	4	29	66	35	27	1
3	3	30	63	35	26	1
3	3	28	72	35	26	1
4	3	23	68	35	26	1
4	3	28	68	35	24	1
3	3	23	59	36	22	1
3	3	24	61	36	22	1
3	5	24	66	36	27	1
3	3	29	66	36	26	1
3	3	24	75	36	27	1
3	3	30	67	36	25	1
3	3	27	73	36	25	1
3	3	28	74	36	25	1
3	3	29	71	36	27	1
3	3	28	73	36	24	1
3	3	25	67	37	22	1
3	3	27	72	37	26	1
3	3	28	70	37	24	1
3	3	30	64	37	27	1
3	3	30	70	37	27	1
3	3	30	71	37	26	1
3	3	30	75	37	26	1
6	3	30	43	37	22	1
5	3	30	71	37	25	1
7	9	29	63	37	23	1
3	3	30	63	38	27	1
3	3	30	73	38	25	1
3	3	30	74	38	27	1
3	3	29	74	38	27	1
3	3	30	71	38	27	1
5	3	28	68	38	26	1
4	15	30	67	38	27	1
5	4	30	72	38	27	1
3	3	24	70	39	24	1
3	3	27	72	39	27	1
3	3	28	72	39	27	1
3	3	30	66	39	27	1
3	9	30	68	39	27	1
3	3	30	65	39	27	1
3	3	29	66	39	27	1
3	3	30	64	39	26	1
3	3	28	66	39	27	1
3	3	30	68	39	27	1
3	3	30	68	39	27	1
3	3	30	56	39	27	1
5	6	22	65	39	25	1
7	4	28	70	39	26	1
3	3	26	51	40	24	1
3	3	29	66	40	27	1
3	3	27	70	40	27	1
3	3	30	44	40	27	1
3	3	30	66	40	27	1
3	3	30	65	40	25	1
3	3	30	65	40	27	1
3	3	30	66	40	21	1
3	3	30	64	40	26	1
3	3	29	68	40	26	1
3	3	30	74	40	26	1
3	3	29	74	40	27	1
3	6	30	77	40	27	1
3	3	30	77	40	27	1
3	3	30	71	40	27	1
3	6	30	76	40	27	1
3	5	30	77	40	27	1
4	6	30	65	40	26	1
4	3	24	66	40	27	1
5	3	28	74	40	27	1
4	3	30	77	40	27	1
4	3	30	75	40	27	1
7	3	30	68	40	18	1
4	3	27	59	18	18	2
3	3	23	45	20	18	2
3	3	25	47	20	14	2
3	3	24	53	20	16	2
3	3	18	44	21	20	2
3	3	20	44	21	16	2
3	3	22	50	21	18	2
3	3	30	69	21	27	2
3	3	19	46	22	-99	2
3	3	25	43	22	24	2
3	3	22	48	22	18	2
3	3	25	57	22	22	2
3	3	23	54	22	18	2
6	4	20	41	22	14	2
6	3	18	61	22	22	2
5	3	27	59	22	23	2
4	3	25	50	22	17	2
4	3	30	58	22	27	2
3	3	19	60	23	19	2
3	3	18	55	23	17	2
3	3	24	47	23	11	2
3	3	21	46	23	16	2
3	3	26	52	23	13	2
3	3	23	65	23	22	2
3	3	23	57	23	22	2
3	3	22	52	23	16	2
3	3	24	56	23	18	2
6	5	17	49	23	16	2
8	3	25	63	23	25	2
3	3	19	62	24	20	2
3	3	26	52	24	23	2
3	3	24	53	24	17	2
3	3	20	59	24	18	2
3	3	28	63	24	25	2
3	3	24	66	24	27	2
3	3	23	57	24	17	2
3	3	25	58	24	18	2
3	3	20	62	24	25	2
3	3	29	51	24	16	2
3	3	22	61	24	25	2
3	3	29	58	24	16	2
4	4	24	61	24	20	2
3	3	18	41	25	16	2
3	10	22	45	25	16	2
3	3	21	56	25	18	2
[truncated: 3,912 more rows]
